# Supplementary material for: Transcriptomic profile of lettuce seedlings (Lactuca sativa) response to microalgae extracts used as biostimulant agents
Source: AoB Plants. 2023 Jul 2;15(4):plad043. doi: 10.1093/aobpla/plad043 (PMC10332502; doi:10.1093/aobpla/plad043)
Supplement: plad043_suppl_Supplementary_Figure_S2_Table_S1 [file plad043_suppl_supplementary_figure_s2_table_s1.xlsx]

## Sheet: Validation
Table S1. Validation of Lactuca sativa L. DEGs by Real Time qRT-PCR
Genes	Comparation	Description	Log2 Fold Change RNASeq	Log2 Fold Change qRT-PCR	Primer F	Primer R
Cluster-15937.0	Cv vs CK	F-box	-595207636066305	-2.68	F 5’- GAAGCCAAGGCCAGTTGGTT-3’	R 5’-CCGGCCCAGCTTTCATAAGT-3’
Cluster-15809.7654	Sq vs CK	FAR1-RELATED SEQUENCE 5-like	-492282126976786	-2.67333	F 5’-GGCATGTTGACACACTTCCG-3’	R 5’-AGTGTAAGCACTGACGCCAT-3’
Cluster-15285.0	Cv vs CK	malonyl-coenzyme A:anthocyanin 3-O-glucoside-6	-200971336040064	-2.37167	F 5’-TCCCAAATATCGCCACCACC-3’	R 5’-AGAGTGGGGGAACTCGTAGA-3’
Cluster-15809.7285	Sq vs CK	histone H1-like	-158082387740174	-1.21167	F 5’-CCCTAGTCAATGGCAACCGA-3’	R 5’-GCTACAACCGGGGGATTCTC-3’
Cluster-16212.0	Sq vs CK	inactive beta-amylase 9-like	-141215997540651	-1.15917	F 5’-CGCCCCAAGTTACAACCAAC-3’	R 5’-GAGGCAGCCATTGACAGGAT-3’
Cluster-15809.12921	Sq vs CK	arabinogalactan peptide 12-like	114692176084097	1.4975	F 5’-CGCCGTCGTTGTAATGTTGA-3’	R 5’-AGAGCAATGATGGAGGCGAC-3’
Cluster-18508.0	Cv vs CK	indole-3-acetic acid-amido synthetase GH3.1	142082117356885	1.80333	F 5’-GTTCATCGCAACAATGGCGT-3’	R 5’-GACCTGCGTAAGTGGTGACA-3’
Cluster-15809.8681	Sq vs CK	extensin-2-like	262358346016841	2.58667	F 5’-AAGCCATCGTAAAGGTCGTGG-3’	R 5’-TGTGACCTCCACAACAGCAC-3’
Cluster-13343.0	Cv vs CK	fatty acid synthase-like	424791780547612	4.09	F 5’-CCATTTGATAGTTGCCGACGA-3’	R 5’-TGATTCCAGTGTTGACGGGG-3’
Cluster-15809.13020	Housekeeping	ribosomal RNA small subunit methyltransferase, chloroplastic			F 5’-CTTTCTCGTGTGCCATGACG -3’	R 5’-GCCAACAACAACACCTCCGT-3’
Figure S2
