# Supplementary material for: Transcriptomic profile of lettuce seedlings (Lactuca sativa) response to microalgae extracts used as biostimulant agents
Source: AoB Plants. 2023 Jul 2;15(4):plad043. doi: 10.1093/aobpla/plad043 (PMC10332502; doi:10.1093/aobpla/plad043)
Supplement: plad043_suppl_Supplementary_Table_S2 [file plad043_suppl_supplementary_table_s2.xlsx]

## Sheet: DEGs list
Table S2 - List of DEGs in common between LsCv vs LsCK and LsSq vs LsCK comparisons
ClusterID	Cv vs CK	pvalue	padj	Sq vs CK	pvalue	padj	NR Description	NT Description	Swissprot Description	PFAM description	BP Description	MF Description	CC Description	KOG	Filtro FC	FC 1.5
Cluster-4411.0	12.7636	8.94298e-18	1.4063e-15	12.4103	1.96764e-17	2.45933e-15	uncharacterized protein LOC111895237 [Lactuca sativa]	PREDICTED: Lactuca sativa uncharacterized LOC111895237 (LOC111895237), mRNA	--	--	--	--	--	--	YES	YES
Cluster-19437.0	9.45561	3.81225e-09	1.27137e-07	9.3819	1.20097e-09	4.15465e-08	--	--	--	--	--	--	--	--	YES	YES
Cluster-15809.15400	9.08816	4.93202e-08	1.24234e-06	9.40514	1.10835e-09	3.87698e-08	hypothetical protein LSAT_1X940 [Lactuca sativa]	PREDICTED: Lactuca sativa probable histone H2B.1 (LOC111909703), mRNA	--	--	Fragile X-related 1 protein core C terminal//Pardaxin	--	RNA binding	extracellular region	YES	YES
Cluster-11896.0	8.35183	9.10957e-06	0.000134888	8.06424	1.88953e-06	3.29475e-05	uncharacterized protein DDB_G0288805-like [Lactuca sativa]	PREDICTED: Lactuca sativa uncharacterized LOC111907817 (LOC111907817), mRNA	--	--	--	--	--	--	YES	YES
Cluster-10229.0	8.00755	1.7799e-05	0.000239002	7.53575	4.2171e-05	0.000520914	uncharacterized protein LOC111913576 isoform X1 [Lactuca sativa]	PREDICTED: Lactuca sativa uncharacterized LOC111913576 (LOC111913576), transcript variant X1, mRNA	--	--	--	--	--	--	YES	YES
Cluster-10408.0	7.94933	0.00029341	0.00265882	7.57663	2.47388e-05	0.000322792	berberine bridge enzyme-like 28 [Lactuca sativa]	PREDICTED: Lactuca sativa berberine bridge enzyme-like 28 (LOC111909223), mRNA	--	Berberine bridge enzyme-like 13 OS=Arabidopsis thaliana OX=3702 GN=At1g30760 PE=1 SV=1	Berberine and berberine like//Copper amine oxidase, enzyme domain	amine metabolic process//oxidation-reduction process	quinone binding//primary amine oxidase activity//oxidoreductase activity//copper ion binding//flavin adenine dinucleotide binding	--	YES	YES
Cluster-15809.14331	7.72208	4.68643e-05	0.000550872	7.89467	1.26638e-05	0.000179777	hypothetical protein LSAT_5X74161 [Lactuca sativa]	PREDICTED: Lactuca sativa ABC transporter G family member 11-like (LOC111882939), mRNA	--	ABC transporter G family member 11 OS=Arabidopsis thaliana OX=3702 GN=ABCG11 PE=1 SV=1	CDR ABC transporter//ABC-2 type transporter	transport//transmembrane transport	ATPase-coupled transmembrane transporter activity//ATP binding	membrane//integral component of membrane	YES	YES
Cluster-9464.0	7.42968	0.000298277	0.00269652	6.97155	0.000286158	0.00270749	uncharacterized protein LOC111892757 [Lactuca sativa]	PREDICTED: Lactuca sativa uncharacterized LOC111892757 (LOC111892757), mRNA	--	--	--	--	--	--	YES	YES
Cluster-10466.0	7.23135	0.000448637	0.00381239	7.20069	0.000120821	0.00130681	isoflavone reductase homolog A622-like [Lactuca sativa]	PREDICTED: Lactuca sativa isoflavone reductase homolog A622-like (LOC111889771), mRNA	--	Phenylcoumaran benzylic ether reductase 1 OS=Arabidopsis thaliana OX=3702 GN=PCBER1 PE=1 SV=1	Acyl-CoA oxidase	fatty acid beta-oxidation//acyl-CoA metabolic process	acyl-CoA oxidase activity	peroxisome	YES	YES
Cluster-6418.0	7.01322	0.00128215	0.00919656	7.19436	0.00011019	0.00120618	--	PREDICTED: Lactuca sativa uncharacterized LOC111893270 (LOC111893270), ncRNA	--	--	--	--	--	--	YES	YES
Cluster-16412.0	6.76192	0.00790403	0.0393071	6.7425	0.00107346	0.0082322	uncharacterized protein LOC111880028 [Lactuca sativa]	--	--	--	Hsp70-interacting protein N N-terminal domain	--	protein dimerization activity	--	YES	YES
Cluster-5533.0	6.65466	0.00377801	0.0221619	7.02082	0.000264591	0.00255739	receptor-like protein 12 [Lactuca sativa]	PREDICTED: Lactuca sativa receptor-like protein 12 (LOC111919828), mRNA	--	Receptor-like protein EIX2 OS=Solanum lycopersicum OX=4081 GN=EIX2 PE=1 SV=2	Leucine Rich Repeat//Leucine Rich repeat//Leucine rich repeat	--	protein binding	--	YES	YES
Cluster-15809.13887	6.34972	2.22015e-38	1.91178e-35	6.3418	6.83743e-50	6.21216e-47	hypothetical protein LSAT_9X68580 [Lactuca sativa]	PREDICTED: Lactuca sativa MLO-like protein 6 (LOC111901583), mRNA	mlo protein	MLO-like protein 6 OS=Arabidopsis thaliana OX=3702 GN=MLO6 PE=2 SV=2	Mlo family	defense response	--	integral component of membrane	YES	YES
Cluster-15809.9989	6.2256	1.95865e-71	4.29722e-67	5.87812	1.18607e-194	4.09489e-190	uncharacterized protein At1g24485-like [Lactuca sativa]	PREDICTED: Lactuca sativa uncharacterized protein At1g24485-like (LOC111909468), mRNA	--	Uncharacterized protein At1g24485 OS=Arabidopsis thaliana OX=3702 GN=RWK1 PE=2 SV=2	--	--	--	--	YES	YES
Cluster-15809.9575	6.07559	3.88738e-11	1.98103e-09	5.87332	5.50731e-08	1.34851e-06	hypothetical protein LSAT_1X77480 [Lactuca sativa]	PREDICTED: Lactuca sativa probable peroxygenase 3 (LOC111885935), mRNA	peroxygenase	Probable peroxygenase 3 OS=Arabidopsis thaliana OX=3702 GN=PXG3 PE=1 SV=1	--	--	--	--	YES	YES
Cluster-15809.1332	5.9287	2.08696e-31	1.18791e-28	5.82137	1.11588e-51	1.13311e-48	BAHD acyltransferase DCR-like [Lactuca sativa]	PREDICTED: Lactuca sativa BAHD acyltransferase DCR-like (LOC111882000), mRNA	--	BAHD acyltransferase DCR OS=Arabidopsis thaliana OX=3702 GN=DCR PE=2 SV=1	Transferase family	--	transferase activity, transferring acyl groups other than amino-acyl groups	--	YES	YES
Cluster-10683.0	5.67176	1.29687e-11	7.13981e-10	5.29755	3.18729e-09	1.0189e-07	--	--	--	--	--	--	--	--	YES	YES
Cluster-15809.8846	5.47535	1.2271e-17	1.90785e-15	4.98144	0.00166192	0.011876	hypothetical protein LSAT_3X123400 [Lactuca sativa]	PREDICTED: Lactuca sativa inhibitor of trypsin and hageman factor-like (LOC111919126), mRNA	--	Inhibitor of trypsin and hageman factor OS=Cucurbita maxima OX=3661 PE=1 SV=1	--	--	--	--	YES	YES
Cluster-15809.7313	5.36672	2.70058e-46	6.47811e-43	5.29401	2.17852e-98	1.25355e-94	--	PREDICTED: Lactuca sativa horcolin-like (LOC111890979), mRNA	--	--	--	--	--	--	YES	YES
Cluster-10432.0	5.03632	6.30431e-06	9.73415e-05	5.22831	5.30661e-07	1.06086e-05	hypothetical protein LSAT_9X32820 [Lactuca sativa]	PREDICTED: Lactuca sativa uncharacterized LOC111876610 (LOC111876610), ncRNA	--	--	--	--	--	--	YES	YES
Cluster-14173.1	5.02509	2.5381e-06	4.35995e-05	4.56153	0.000258162	0.00249875	hypothetical protein LSAT_2X67920 [Lactuca sativa]	PREDICTED: Lactuca sativa linamarin synthase 2-like (LOC111906466), transcript variant X2, misc_RNA	--	--	--	--	--	--	YES	YES
Cluster-7703.0	4.87542	0.0019907	0.0131914	4.51957	0.00319332	0.0202144	protein FAR1-RELATED SEQUENCE 5-like [Lactuca sativa]	PREDICTED: Lactuca sativa protein FAR1-RELATED SEQUENCE 5-like (LOC111918982), mRNA	--	Protein FAR-RED ELONGATED HYPOCOTYL 3 OS=Arabidopsis thaliana OX=3702 GN=FHY3 PE=1 SV=1	SWIM zinc finger	--	zinc ion binding	--	YES	YES
Cluster-15809.10132	4.57173	3.33618e-29	1.64763e-26	4.28766	4.67502e-37	2.27331e-34	serine carboxypeptidase-like 3 [Lactuca sativa]	PREDICTED: Lactuca sativa serine carboxypeptidase-like 3 (LOC111892091), mRNA	serine carboxypeptidase-like clade I	Putative serine carboxypeptidase-like 52 OS=Arabidopsis thaliana OX=3702 GN=SCPL52 PE=5 SV=1	Serine carboxypeptidase	proteolysis	serine-type carboxypeptidase activity	--	YES	YES
Cluster-15809.8763	4.56384	1.30071e-59	8.73635e-56	4.0934	8.9072e-132	1.02507e-127	hypothetical protein LSAT_0X36281 [Lactuca sativa]	PREDICTED: Lactuca sativa horcolin-like (LOC111890979), mRNA	--	Mannose/glucose-specific lectin (Fragment) OS=Parkia platycephala OX=185447 PE=1 SV=1	--	--	--	--	YES	YES
Cluster-15809.1635	4.3432	0.00168934	0.0115423	4.16403	0.000279762	0.00267827	--	PREDICTED: Lactuca sativa uncharacterized LOC111884165 (LOC111884165), ncRNA	--	--	--	--	--	--	YES	YES
Cluster-16522.0	4.22895	0.000175792	0.00171417	4.59511	3.2174e-05	0.000408535	uncharacterized protein LOC111912190 isoform X2 [Lactuca sativa]	PREDICTED: Lactuca sativa uncharacterized LOC111912190 (LOC111912190), transcript variant X2, mRNA	--	--	--	--	--	--	YES	YES
Cluster-15809.2139	4.15801	5.54898e-13	4.04233e-11	3.7506	2.19046e-10	8.86661e-09	receptor like protein 42-like [Lactuca sativa]	PREDICTED: Lactuca sativa receptor like protein 42-like (LOC111900539), mRNA	--	Receptor-like protein 33 OS=Arabidopsis thaliana OX=3702 GN=RLP33 PE=3 SV=1	Leucine Rich Repeat//Leucine Rich repeat//Leucine rich repeat	--	protein binding	--	YES	YES
Cluster-15809.6665	4.06596	6.78124e-15	6.71783e-13	4.52986	6.64372e-42	3.8877e-39	transcription factor MYB10-like [Lactuca sativa]	PREDICTED: Lactuca sativa transcription factor MYB10-like (LOC111884618), mRNA	myb proto-oncogene protein, plant	Transcription factor MYB10 OS=Arabidopsis thaliana OX=3702 GN=MYB10 PE=2 SV=1	Glycosyl hydrolase family 79, N-terminal domain//Immortalisation up-regulated protein//SLIDE	chromatin remodeling	nucleic acid binding//ATP binding//hydrolase activity, acting on glycosyl bonds//hydrolase activity, acting on acid anhydrides, in phosphorus-containing anhydrides	nucleus//membrane	YES	YES
Cluster-6934.0	3.93139	6.01517e-13	4.33492e-11	4.07251	4.23835e-22	8.31415e-20	probable LRR receptor-like serine/threonine-protein kinase At3g47570 [Lactuca sativa]	PREDICTED: Lactuca sativa probable LRR receptor-like serine/threonine-protein kinase At3g47570 (LOC111892699), mRNA	--	Receptor kinase-like protein Xa21 OS=Oryza sativa subsp. indica OX=39946 GN=XA21 PE=1 SV=1	Protein tyrosine and serine/threonine kinase//Leucine Rich Repeat//Leucine rich repeat//Protein kinase domain	protein phosphorylation	protein binding//protein kinase activity//ATP binding	--	YES	YES
Cluster-13941.0	3.88919	0.00575115	0.0306524	3.62088	0.000369205	0.00337128	hypothetical protein LSAT_1X2840 [Lactuca sativa]	PREDICTED: Lactuca sativa uncharacterized LOC111910750 (LOC111910750), mRNA	--	--	Sec34-like family//Glu-tRNAGln amidotransferase C subunit//Fibrinogen alpha/beta chain family//Methyl-accepting chemotaxis protein (MCP) signalling domain	signal transduction//regulation of translational fidelity//protein polymerization//platelet activation//intracellular protein transport	signaling receptor binding	cis-Golgi network//fibrinogen complex//membrane	YES	YES
Cluster-13642.0	3.88082	0.00319958	0.0194085	3.61942	0.000569971	0.00485164	uncharacterized protein LOC111919580 [Lactuca sativa]	PREDICTED: Lactuca sativa uncharacterized LOC111919580 (LOC111919580), mRNA	--	--	--	--	--	--	YES	YES
Cluster-18836.0	3.83127	5.30694e-07	1.0672e-05	3.33471	2.13838e-06	3.67668e-05	hypothetical protein LSAT_2X36340 [Lactuca sativa]	PREDICTED: Lactuca sativa berberine bridge enzyme-like 8 (LOC111915274), mRNA	--	Berberine bridge enzyme-like 26 OS=Arabidopsis thaliana OX=3702 GN=At5g44400 PE=2 SV=1	Berberine and berberine like//Copper amine oxidase, enzyme domain	amine metabolic process//oxidation-reduction process	primary amine oxidase activity//quinone binding//oxidoreductase activity//copper ion binding//flavin adenine dinucleotide binding	--	YES	YES
Cluster-15809.1554	3.78607	7.28543e-05	0.000810154	3.30419	3.05692e-06	5.04013e-05	GDSL esterase/lipase At1g29670-like [Lactuca sativa]	PREDICTED: Lactuca sativa GDSL esterase/lipase At1g29670-like (LOC111886796), mRNA	--	GDSL esterase/lipase At1g29670 OS=Arabidopsis thaliana OX=3702 GN=At1g29670 PE=2 SV=1	GDSL-like Lipase/Acylhydrolase	--	hydrolase activity, acting on ester bonds	--	YES	YES
Cluster-15809.8308	3.74758	5.5021e-07	1.09595e-05	3.42538	1.72257e-26	4.6102e-24	hypothetical protein LSAT_8X20940 [Lactuca sativa]	PREDICTED: Lactuca sativa uncharacterized LOC111888968 (LOC111888968), ncRNA	--	--	--	--	--	--	YES	YES
Cluster-15809.15779	3.6806	4.10539e-11	2.07014e-09	3.38994	1.08693e-12	6.61839e-11	--	--	--	--	--	--	--	--	YES	YES
Cluster-10735.0	3.59239	0.00360497	0.0213219	3.80934	0.000537324	0.00460211	SKP1-like protein 1B [Lactuca sativa]	PREDICTED: Lactuca sativa SKP1-like protein 1B (LOC111884319), mRNA	S-phase kinase-associated protein 1	SKP1-like protein 1B OS=Arabidopsis thaliana OX=3702 GN=SKP1B PE=1 SV=1	Skp1 family, dimerisation domain//Skp1 family, tetramerisation domain	ubiquitin-dependent protein catabolic process	--	--	YES	YES
Cluster-15067.0	3.58065	1.85927e-07	4.10128e-06	3.09933	5.90616e-07	1.16988e-05	--	--	--	--	--	--	--	--	YES	YES
Cluster-11319.0	3.55622	3.58547e-06	5.90281e-05	3.45011	6.32279e-08	1.5276e-06	--	--	--	--	--	--	--	--	YES	YES
Cluster-15809.12557	3.54447	0.00343257	0.0204935	3.08636	0.00769923	0.0399603	hypothetical protein LSAT_5X142501 [Lactuca sativa]	PREDICTED: Lactuca sativa uncharacterized LOC111892604 (LOC111892604), mRNA	--	--	--	--	--	--	YES	YES
Cluster-12106.0	3.49046	1.19345e-12	8.12974e-11	3.03683	1.46334e-11	7.36469e-10	uncharacterized protein LOC111905047 [Lactuca sativa]	--	--	--	Oligosaccharyltransferase subunit Ribophorin II	protein N-linked glycosylation	--	oligosaccharyltransferase complex//integral component of membrane	YES	YES
Cluster-19800.0	3.48976	0.000640824	0.00517949	3.13079	0.000524227	0.00450671	--	--	--	--	--	--	--	--	YES	YES
Cluster-14783.0	3.48208	5.47102e-08	1.36301e-06	3.43278	1.84894e-06	3.22886e-05	beta-glucosidase 24-like [Lactuca sativa]	PREDICTED: Lactuca sativa beta-glucosidase 24-like (LOC111877166), mRNA	beta-glucosidase	Raucaffricine-O-beta-D-glucosidase OS=Rauvolfia serpentina OX=4060 GN=RG PE=1 SV=1	Glycosyl hydrolase family 1	carbohydrate metabolic process	hydrolase activity, hydrolyzing O-glycosyl compounds	--	YES	YES
Cluster-18266.0	3.46447	0.00225683	0.0146485	3.0469	0.00107325	0.0082322	elicitor-responsive protein 1-like [Lactuca sativa]	PREDICTED: Lactuca sativa elicitor-responsive protein 1-like (LOC111905750), mRNA	--	16 kDa phloem protein 1 OS=Arabidopsis thaliana OX=3702 GN=PP16-1 PE=1 SV=1	--	--	--	--	YES	YES
Cluster-12554.0	3.35357	4.8952e-16	5.76827e-14	2.95119	1.90534e-25	4.76681e-23	transcription factor MYB14-like [Lactuca sativa]	PREDICTED: Lactuca sativa transcription factor MYB14-like (LOC111918331), mRNA	myb proto-oncogene protein, plant	Transcription factor MYB26 OS=Arabidopsis thaliana OX=3702 GN=MYB26 PE=2 SV=1	SLIDE	chromatin remodeling	hydrolase activity, acting on acid anhydrides, in phosphorus-containing anhydrides//nucleic acid binding//ATP binding	nucleus	YES	YES
Cluster-13657.0	3.32005	6.65221e-10	2.66907e-08	2.91337	7.43709e-07	1.43605e-05	putative xyloglucan endotransglucosylase/hydrolase protein 32 [Vitis vinifera]	PREDICTED: Lactuca sativa xyloglucan endotransglucosylase/hydrolase protein 31-like (LOC111886056), mRNA	xyloglucan:xyloglucosyl transferase	Probable xyloglucan endotransglucosylase/hydrolase protein 32 OS=Arabidopsis thaliana OX=3702 GN=XTH32 PE=2 SV=1	Glycosyl hydrolases family 16//Xyloglucan endo-transglycosylase (XET) C-terminus	carbohydrate metabolic process//cellular glucan metabolic process	xyloglucan:xyloglucosyl transferase activity//hydrolase activity, hydrolyzing O-glycosyl compounds	cell wall//apoplast	YES	YES
Cluster-16120.0	3.28911	0.000112992	0.00118471	3.61454	1.41036e-07	3.19716e-06	trihelix transcription factor GT-3a-like [Lactuca sativa]	PREDICTED: Lactuca sativa trihelix transcription factor GT-3a-like (LOC111920251), mRNA	--	Trihelix transcription factor GT-3b OS=Arabidopsis thaliana OX=3702 GN=GT-3B PE=1 SV=1	DNA gyrase/topoisomerase IV, subunit A	DNA topological change	DNA binding//ATP binding//DNA topoisomerase type II (double strand cut, ATP-hydrolyzing) activity	--	YES	YES
Cluster-15809.10547	3.26424	3.40445e-18	5.77432e-16	2.9057	1.43999e-17	1.82109e-15	hypothetical protein LSAT_8X13781 [Lactuca sativa]	PREDICTED: Lactuca sativa leucine-rich repeat receptor protein kinase MSL1-like (LOC111905858), transcript variant X2, mRNA	--	Receptor-like protein EIX2 OS=Solanum lycopersicum OX=4081 GN=EIX2 PE=1 SV=2	Leucine Rich Repeat//Leucine Rich repeat//Leucine rich repeat	--	protein binding	--	YES	YES
Cluster-10430.0	3.25592	0.000142302	0.00143469	3.10214	1.1159e-05	0.000159926	hypothetical protein TSUD_187020 [Trifolium subterraneum]	--	--	--	--	--	--	--	YES	YES
Cluster-15809.16012	3.22659	1.12047e-11	6.26101e-10	3.04699	3.19292e-14	2.49402e-12	--	PREDICTED: Lactuca sativa uncharacterized LOC111891849 (LOC111891849), transcript variant X6, ncRNA	oligosaccharyltransferase complex subunit beta	--	Oligosaccharyltransferase 48 kDa subunit beta	protein N-linked glycosylation via asparagine	--	endoplasmic reticulum membrane	YES	YES
Cluster-8355.0	3.22466	0.00540276	0.029181	3.23391	0.00276811	0.0179688	--	PREDICTED: Lactuca sativa E3 SUMO-protein ligase SIZ1-like (LOC111877503), transcript variant X3, mRNA	--	--	--	--	--	--	YES	YES
Cluster-15809.14136	3.18644	2.8139e-05	0.000353004	3.43607	3.54798e-08	9.01355e-07	hypothetical protein LSAT_8X137820 [Lactuca sativa]	PREDICTED: Lactuca sativa E3 ubiquitin-protein ligase ATL41-like (LOC111911318), mRNA	E3 ubiquitin-protein ligase ATL41	E3 ubiquitin-protein ligase ATL41 OS=Arabidopsis thaliana OX=3702 GN=ATL41 PE=1 SV=1	RING-H2 zinc finger domain//Zinc-finger of the MIZ type in Nse subunit//Zinc finger, C3HC4 type (RING finger)//Anaphase-promoting complex subunit 11 RING-H2 finger//zinc RING finger of MSL2//RING-variant domain//Putative transmembrane protein precursor	protein ubiquitination	ubiquitin-protein transferase activity//zinc ion binding//ubiquitin protein ligase activity//metal ion binding	anaphase-promoting complex//integral component of membrane	YES	YES
Cluster-8706.0	3.17955	1.42796e-14	1.35466e-12	2.91813	2.10926e-45	1.42789e-42	uncharacterized protein LOC111912689 [Lactuca sativa]	PREDICTED: Lactuca sativa uncharacterized LOC111912689 (LOC111912689), mRNA	--	--	--	--	--	--	YES	YES
Cluster-18287.0	3.17488	0.00285279	0.0177089	3.45891	2.78345e-08	7.26369e-07	zinc finger MYM-type protein 1-like [Lactuca sativa]	PREDICTED: Lactuca sativa zinc finger MYM-type protein 1-like (LOC111901968), mRNA	--	--	Inhibitor of glucose uptake transporter SgrT	negative regulation of glucose import	--	--	YES	YES
Cluster-7705.0	3.14902	0.0103246	0.0484597	3.60781	0.000646646	0.00541749	hypothetical protein LSAT_9X8621 [Lactuca sativa]	PREDICTED: Lactuca sativa ethylene-responsive transcription factor ERF096-like (LOC111881251), mRNA	--	Ethylene-responsive transcription factor ERF098 OS=Arabidopsis thaliana OX=3702 GN=ERF098 PE=1 SV=1	AP2 domain	regulation of transcription, DNA-templated	DNA-binding transcription factor activity	transcription regulator complex	YES	YES
Cluster-15809.10322	3.10412	1.13871e-11	6.35236e-10	2.6066	4.68866e-67	8.51979e-64	NAC domain-containing protein 72-like [Lactuca sativa]	PREDICTED: Lactuca sativa NAC domain-containing protein 72-like (LOC111895481), mRNA	--	NAC domain-containing protein JA2L OS=Solanum lycopersicum OX=4081 GN=JA2L PE=2 SV=1	No apical meristem (NAM) protein	regulation of transcription, DNA-templated	DNA binding	--	YES	YES
Cluster-15809.13978	3.10125	9.18147e-05	0.000988273	2.80023	0.000108971	0.00119334	heat stress transcription factor B-2a-like [Lactuca sativa]	PREDICTED: Lactuca sativa heat stress transcription factor B-2a-like (LOC111917279), mRNA	heat shock transcription factor, other eukaryote	--	HSF-type DNA-binding	regulation of transcription, DNA-templated	DNA-binding transcription factor activity//sequence-specific DNA binding	host cell nucleus//transcription regulator complex	YES	YES
Cluster-9180.1	3.09704	1.23293e-29	6.17992e-27	2.82213	1.02308e-49	8.83042e-47	Retrovirus-related Pol polyprotein from transposon TNT 1-94 [Cajanus cajan]	PREDICTED: Lactuca sativa uncharacterized LOC111891337 (LOC111891337), mRNA	--	Retrovirus-related Pol polyprotein from transposon TNT 1-94 OS=Nicotiana tabacum OX=4097 PE=2 SV=1	Integrase core domain//Integrase core domain	DNA integration	--	--	YES	YES
Cluster-5906.0	3.08218	0.00217477	0.0141982	3.03216	3.49746e-05	0.000440531	--	PREDICTED: Lactuca sativa uncharacterized LOC111892315 (LOC111892315), ncRNA	--	--	--	--	--	--	YES	YES
Cluster-15809.8802	3.06231	6.57091e-20	1.30574e-17	2.75819	7.32917e-88	2.81155e-84	probable cyclic nucleotide-gated ion channel 20, chloroplastic [Lactuca sativa]	PREDICTED: Lactuca sativa probable cyclic nucleotide-gated ion channel 20, chloroplastic (LOC111885430), mRNA	cyclic nucleotide gated channel, other eukaryote	Probable cyclic nucleotide-gated ion channel 20, chloroplastic OS=Arabidopsis thaliana OX=3702 GN=CNGC20 PE=2 SV=1	--	--	--	--	YES	YES
Cluster-14202.0	3.00482	0.000573508	0.004716	2.94129	0.0019139	0.0132287	NAC domain-containing protein 87-like [Lactuca sativa]	PREDICTED: Lactuca sativa NAC domain-containing protein 87-like (LOC111905359), mRNA	--	NAC domain-containing protein 87 OS=Arabidopsis thaliana OX=3702 GN=NAC087 PE=2 SV=1	No apical meristem (NAM) protein	regulation of transcription, DNA-templated	DNA binding	--	YES	YES
Cluster-17017.0	2.95711	2.23287e-06	3.8833e-05	3.40348	3.87087e-13	2.5359e-11	uncharacterized protein LOC111892425, partial [Lactuca sativa]	PREDICTED: Lactuca sativa uncharacterized LOC111892425 (LOC111892425), partial mRNA	--	--	--	--	--	--	YES	YES
Cluster-15809.1465	2.90705	2.92588e-25	1.05656e-22	2.54633	2.40636e-55	2.96712e-52	hypothetical protein LSAT_7X33320 [Lactuca sativa]	PREDICTED: Lactuca sativa LRR receptor-like serine/threonine-protein kinase FLS2 (LOC111890745), mRNA	LRR receptor-like serine/threonine-protein kinase FLS2	LRR receptor-like serine/threonine-protein kinase FLS2 OS=Arabidopsis thaliana OX=3702 GN=FLS2 PE=1 SV=1	Leucine rich repeat//Leucine Rich Repeat	--	protein binding	--	YES	YES
Cluster-11215.0	2.90491	0.00804023	0.0398547	2.60448	9.4829e-05	0.00106126	hypothetical protein LSAT_1X15201 [Lactuca sativa]	PREDICTED: Lactuca sativa dirigent protein 22-like (LOC111915683), mRNA	--	Dirigent protein 23 OS=Arabidopsis thaliana OX=3702 GN=DIR23 PE=2 SV=1	Conotoxin	pathogenesis//transport	ion channel inhibitor activity	extracellular region	YES	YES
Cluster-15809.14583	2.88911	0.00795526	0.0395249	2.5439	9.62521e-05	0.00107544	benzoate carboxyl methyltransferase-like [Lactuca sativa]	PREDICTED: Lactuca sativa benzoate carboxyl methyltransferase-like (LOC111908135), mRNA	-	Benzoate carboxyl methyltransferase OS=Antirrhinum majus OX=4151 GN=BAMT PE=1 SV=1	SAM dependent carboxyl methyltransferase	--	methyltransferase activity	--	YES	YES
Cluster-15809.1201	2.84627	2.84381e-12	1.77516e-10	2.8492	3.83988e-07	7.9017e-06	hypothetical protein LSAT_6X50720 [Lactuca sativa]	PREDICTED: Lactuca sativa linoleate 13S-lipoxygenase 2-1, chloroplastic-like (LOC111890186), mRNA	lipoxygenase	Lipoxygenase 2, chloroplastic OS=Tanacetum cinerariifolium OX=118510 GN=LOX2 PE=2 SV=1	Lipoxygenase	oxidation-reduction process	metal ion binding//oxidoreductase activity, acting on single donors with incorporation of molecular oxygen, incorporation of two atoms of oxygen	--	YES	YES
Cluster-20897.0	2.7997	0.00155031	0.0107257	2.49432	0.000545756	0.00466392	TMV resistance protein N-like [Lactuca sativa]	PREDICTED: Lactuca sativa TMV resistance protein N-like (LOC111916144), transcript variant X1, mRNA	--	Disease resistance protein RPV1 OS=Vitis rotundifolia OX=103349 GN=RPV1 PE=1 SV=1	Nucleoporin autopeptidase//Leucine Rich Repeat//Leucine rich repeat	nucleocytoplasmic transport	structural constituent of nuclear pore//protein binding	nuclear pore	YES	YES
Cluster-15809.12918	2.76743	7.39058e-05	0.000819676	2.86287	5.32135e-06	8.28312e-05	cinnamoyl-CoA reductase-like SNL6 [Lactuca sativa]	PREDICTED: Lactuca sativa cinnamoyl-CoA reductase-like SNL6 (LOC111885749), mRNA	--	--	--	--	--	--	YES	YES
Cluster-15809.933	2.76231	2.92563e-07	6.16383e-06	2.98529	9.31849e-12	4.81618e-10	hypothetical protein LSAT_8X66180 [Lactuca sativa]	PREDICTED: Lactuca sativa chlorophyllase-2, chloroplastic-like (LOC111894805), mRNA	chlorophyllase	Chlorophyllase-2, chloroplastic OS=Arabidopsis thaliana OX=3702 GN=CLH2 PE=1 SV=1	Chlorophyllase	chlorophyll catabolic process//chlorophyll metabolic process	chlorophyllase activity	--	YES	YES
Cluster-15809.8493	2.76205	8.30166e-17	1.13331e-14	2.54143	7.75617e-68	1.48768e-64	hypothetical protein LSAT_2X115021 [Lactuca sativa]	PREDICTED: Lactuca sativa G-type lectin S-receptor-like serine/threonine-protein kinase At4g27290 (LOC111917961), mRNA	--	Receptor-like serine/threonine-protein kinase SD1-8 OS=Arabidopsis thaliana OX=3702 GN=SD18 PE=1 SV=1	Protein tyrosine and serine/threonine kinase//Domain of unknown function (DUF3403)//S-locus glycoprotein domain//Protein kinase domain	phosphorylation//protein phosphorylation//recognition of pollen//serine family amino acid metabolic process	protein kinase activity//ATP binding//protein serine/threonine kinase activity	--	YES	YES
Cluster-15809.6980	2.7429	3.08502e-16	3.85145e-14	2.73492	4.83578e-30	1.60534e-27	sugar carrier protein A [Helianthus annuus]	PREDICTED: Lactuca sativa sugar transport protein 7 (LOC111879797), mRNA	--	Sugar carrier protein A OS=Ricinus communis OX=3988 GN=STA PE=2 SV=1	Sugar (and other) transporter	transmembrane transport	transmembrane transporter activity	integral component of membrane	YES	YES
Cluster-14748.0	2.70397	0.00071296	0.00567109	2.32778	7.98928e-05	0.000910931	hypothetical protein LSAT_6X19461 [Lactuca sativa]	PREDICTED: Lactuca sativa two-component response regulator ARR2-like (LOC111895220), transcript variant X1, mRNA	two-component response regulator ARR-B family	Two-component response regulator ARR2 OS=Arabidopsis thaliana OX=3702 GN=ARR2 PE=1 SV=1	Response regulator receiver domain	phosphorelay signal transduction system	--	--	YES	YES
Cluster-15223.0	2.70233	2.16121e-05	0.000282852	2.79667	9.22696e-08	2.15681e-06	hypothetical protein LSAT_0X1360 [Lactuca sativa]	PREDICTED: Lactuca sativa probably inactive leucine-rich repeat receptor-like protein kinase At5g48380 (LOC111903856), mRNA	--	--	--	--	--	--	YES	YES
Cluster-9765.0	2.67659	0.000264054	0.00242818	2.4407	0.000415979	0.00370952	uncharacterized protein LOC111897143 isoform X1 [Lactuca sativa]	PREDICTED: Lactuca sativa uncharacterized LOC111897143 (LOC111897143), transcript variant X2, mRNA	--	--	--	--	--	--	YES	YES
Cluster-15809.14745	2.66576	2.23112e-07	4.81851e-06	2.55327	1.321e-15	1.26687e-13	probable WRKY transcription factor 29 [Lactuca sativa]	PREDICTED: Lactuca sativa probable WRKY transcription factor 29 (LOC111886530), mRNA	WRKY transcription factor 22	WRKY transcription factor 22 OS=Arabidopsis thaliana OX=3702 GN=WRKY22 PE=2 SV=1	WRKY DNA -binding domain	regulation of transcription, DNA-templated	DNA-binding transcription factor activity//sequence-specific DNA binding	transcription regulator complex	YES	YES
Cluster-15809.2694	2.66319	0.00600589	0.0317032	2.28298	1.34372e-05	0.000188815	oligopeptide transporter 5-like [Lactuca sativa]	PREDICTED: Lactuca sativa oligopeptide transporter 5-like (LOC111886171), mRNA	--	Oligopeptide transporter 5 OS=Arabidopsis thaliana OX=3702 GN=OPT5 PE=2 SV=1	OPT oligopeptide transporter protein	transmembrane transport	--	--	YES	YES
Cluster-12293.0	2.64252	0.000606921	0.00494106	2.74763	1.20098e-13	8.51411e-12	hypothetical protein LSAT_4X81981 [Lactuca sativa]	PREDICTED: Lactuca sativa auxin-responsive protein SAUR71-like (LOC111895385), mRNA	SAUR family protein	Auxin-responsive protein SAUR71 OS=Arabidopsis thaliana OX=3702 GN=SAUR71 PE=2 SV=1	Auxin responsive protein	response to auxin	--	--	YES	YES
Cluster-15809.1411	2.64127	1.17588e-09	4.45082e-08	2.14533	5.20475e-10	1.94685e-08	homeobox-leucine zipper protein ATHB-40 [Lactuca sativa]	PREDICTED: Lactuca sativa homeobox-leucine zipper protein ATHB-40 (LOC111882024), mRNA	homeobox-leucine zipper protein	--	--	--	--	--	YES	YES
Cluster-15809.1669	2.60773	1.11802e-06	2.08823e-05	2.49396	1.04805e-22	2.17975e-20	EIN3-binding F-box protein 2-like [Lactuca sativa]	PREDICTED: Lactuca sativa EIN3-binding F-box protein 2-like (LOC111893352), mRNA	EIN3-binding F-box protein	EIN3-binding F-box protein 2 OS=Arabidopsis thaliana OX=3702 GN=EBF2 PE=1 SV=1	F-box-like//F-box domain//Leucine Rich repeat	--	protein binding	--	YES	YES
Cluster-15809.14158	2.51959	1.0183e-10	4.7365e-09	2.05646	8.97008e-16	8.74836e-14	GDSL esterase/lipase 5-like [Lactuca sativa]	PREDICTED: Lactuca sativa GDSL esterase/lipase 5-like (LOC111882505), mRNA	--	GDSL esterase/lipase 5 OS=Arabidopsis thaliana OX=3702 GN=GLIP5 PE=2 SV=2	GDSL-like Lipase/Acylhydrolase	--	hydrolase activity, acting on ester bonds	--	YES	YES
Cluster-15809.5277	2.51796	4.91645e-05	0.000575694	2.264	5.93996e-06	9.14298e-05	--	Albugo laibachii Alem1, genomic contig CONTIG_2241_Em1_cons_v4_956_58_2	--	--	--	--	--	--	YES	YES
Cluster-15809.6491	2.49712	0.000276937	0.00253486	2.83102	1.45736e-06	2.62059e-05	hypothetical protein LSAT_8X38840 [Lactuca sativa]	--	--	--	--	--	--	--	YES	YES
Cluster-17636.0	2.48764	0.00552532	0.0296986	2.144	0.00284744	0.0183821	--	--	--	--	--	--	--	--	YES	YES
Cluster-15809.8126	2.4829	2.52592e-08	6.87981e-07	2.77986	3.77428e-43	2.24667e-40	root allergen protein-like [Lactuca sativa]	PREDICTED: Lactuca sativa root allergen protein-like (LOC111914072), mRNA	--	Root allergen protein OS=Taraxacum officinale OX=50225 PE=1 SV=1	Pathogenesis-related protein Bet v 1 family	defense response	--	--	YES	YES
Cluster-20475.2	2.34066	0.00134808	0.00960385	2.1052	0.00114069	0.0086726	--	PREDICTED: Lactuca sativa uncharacterized LOC111906758 (LOC111906758), transcript variant X2, mRNA	--	--	--	--	--	--	YES	YES
Cluster-15809.15760	2.31974	0.00188039	0.0126349	2.61249	0.000196508	0.00198375	hypothetical protein CTI12_AA492630 [Artemisia annua]	--	--	--	--	--	--	--	YES	YES
Cluster-14552.0	2.31332	1.09799e-06	2.05653e-05	2.12844	6.27585e-11	2.85566e-09	--	PREDICTED: Lactuca sativa uncharacterized LOC111921165 (LOC111921165), ncRNA	--	--	--	--	--	--	YES	YES
Cluster-15809.3380	2.31229	6.97285e-19	1.25224e-16	2.17911	1.33442e-23	3.07139e-21	ethylene response sensor 1-like [Cynara cardunculus var. scolymus]	PREDICTED: Lactuca sativa ethylene response sensor 1-like (LOC111889040), mRNA	ethylene receptor	Ethylene response sensor 1 OS=Arabidopsis thaliana OX=3702 GN=ERS1 PE=1 SV=1	GAF domain//Cytochrome c552//GAF domain//His Kinase A (phospho-acceptor) domain	nitrogen compound metabolic process//phosphorylation//oxidation-reduction process//signal transduction//phosphorelay signal transduction system	phosphorelay sensor kinase activity//protein binding//nitrite reductase (cytochrome, ammonia-forming) activity	protein histidine kinase complex//periplasmic space	YES	YES
Cluster-15809.12066	2.31125	1.64779e-06	2.96179e-05	2.27133	1.50141e-20	2.54099e-18	uncharacterized protein LOC111915172 [Lactuca sativa]	PREDICTED: Lactuca sativa uncharacterized LOC111915172 (LOC111915172), mRNA	--	--	Yeast mating factor alpha hormone//Polyomavirus large T antigen C-terminus	DNA replication//sexual reproduction//signal transduction	DNA binding//mating pheromone activity//ATP binding	extracellular region	YES	YES
Cluster-15809.5690	2.30968	1.82329e-05	0.000244145	2.74195	3.38233e-11	1.60405e-09	hypothetical protein LSAT_4X12800 [Lactuca sativa]	PREDICTED: Lactuca sativa protein TIFY 6A-like (LOC111915834), transcript variant X1, mRNA	jasmonate ZIM domain-containing protein	Protein TIFY 6A OS=Arabidopsis thaliana OX=3702 GN=TIFY6A PE=1 SV=1	CCT motif	--	protein binding	--	YES	YES
Cluster-15809.15917	2.29904	0.00137577	0.00976797	2.75303	1.30673e-07	2.98972e-06	uncharacterized protein LOC111910249 [Lactuca sativa]	PREDICTED: Lactuca sativa uncharacterized LOC111900363 (LOC111900363), transcript variant X4, mRNA	--	--	Zinc knuckle//CENP-B N-terminal DNA-binding domain	--	DNA binding//zinc ion binding//nucleic acid binding	--	YES	YES
Cluster-15809.16031	2.28646	0.000419167	0.00359931	2.14376	6.39848e-06	9.77035e-05	rust resistance kinase Lr10-like isoform X1 [Lactuca sativa]	PREDICTED: Lactuca sativa rust resistance kinase Lr10-like (LOC111907578), transcript variant X1, mRNA	--	Rust resistance kinase Lr10 OS=Triticum aestivum OX=4565 GN=LRK10 PE=2 SV=1	Protein kinase domain//LBP / BPI / CETP family, N-terminal domain//Protein tyrosine and serine/threonine kinase	protein phosphorylation	lipid binding//protein kinase activity//ATP binding	--	YES	YES
Cluster-15809.9255	2.2815	2.83701e-14	2.61028e-12	2.31424	2.96632e-50	2.7679e-47	--	PREDICTED: Lactuca sativa uncharacterized LOC111920709 (LOC111920709), ncRNA	--	--	--	--	--	--	YES	YES
Cluster-15809.4210	2.2791	5.14348e-08	1.29098e-06	1.87071	3.26757e-08	8.36269e-07	hypothetical protein LSAT_5X152921 [Lactuca sativa]	Kappaphycus alvarezii chloroplast, complete genome	--	--	--	--	--	--	YES	YES
Cluster-16104.1	2.24915	0.0015142	0.0106095	1.90364	0.000668138	0.00554004	hypothetical protein LSAT_7X33021 [Lactuca sativa]	PREDICTED: Lactuca sativa premnaspirodiene oxygenase-like (LOC111890733), mRNA	--	Cytochrome P450 Tp9025 OS=Tanacetum parthenium OX=127999 PE=2 SV=1	Cytochrome P450	oxidation-reduction process	oxidoreductase activity, acting on paired donors, with incorporation or reduction of molecular oxygen//heme binding//iron ion binding	--	YES	YES
Cluster-15809.10521	2.22966	1.76444e-12	1.15282e-10	1.78628	3.26526e-29	1.00655e-26	ammonium transporter 1 member 1-like [Lactuca sativa]	PREDICTED: Lactuca sativa ammonium transporter 1 member 1-like (LOC111875863), mRNA	ammonium transporter, Amt family	Ammonium transporter 1 member 1 OS=Solanum lycopersicum OX=4081 GN=AMT1-1 PE=2 SV=1	Ammonium Transporter Family	ammonium transport	ammonium transmembrane transporter activity	membrane	YES	YES
Cluster-15809.5278	2.20709	1.51037e-09	5.53743e-08	2.08676	1.42997e-21	2.66864e-19	hypothetical protein BVRB_042430, partial [Beta vulgaris subsp. vulgaris]	Gossypium hirsutum strain CNH 123 genomic sequence	--	Uncharacterized protein ORF91 OS=Phalaenopsis aphrodite subsp. formosana OX=308872 PE=4 SV=1	--	--	--	--	YES	YES
Cluster-15809.7258	2.17688	1.11712e-13	9.33242e-12	2.0908	1.51462e-29	4.79745e-27	Phospho-2-dehydro-3-deoxyheptonate aldolase 2, chloroplastic [Vitis vinifera]	PREDICTED: Lactuca sativa phospho-2-dehydro-3-deoxyheptonate aldolase 1, chloroplastic-like (LOC111912126), transcript variant X2, mRNA	3-deoxy-7-phosphoheptulonate synthase	Phospho-2-dehydro-3-deoxyheptonate aldolase 1, chloroplastic OS=Nicotiana tabacum OX=4097 GN=DHAPS-1 PE=2 SV=1	Cupiennin//Class-II DAHP synthetase family	defense response to bacterium//tyrosine biosynthetic process//aromatic amino acid family biosynthetic process//tryptophan biosynthetic process//L-phenylalanine biosynthetic process	3-deoxy-7-phosphoheptulonate synthase activity	--	YES	YES
Cluster-13501.0	2.1703	0.00157019	0.0108368	2.25893	8.27933e-05	0.000940895	chaperone protein dnaJ 20, chloroplastic-like [Lactuca sativa]	PREDICTED: Lactuca sativa chaperone protein dnaJ 20, chloroplastic-like (LOC111903533), mRNA	--	Chaperone protein dnaJ 20, chloroplastic OS=Arabidopsis thaliana OX=3702 GN=ATJ20 PE=1 SV=2	Minor capsid protein VI	lysis of host organelle involved in viral entry into host cell	--	viral capsid	YES	YES
Cluster-15809.5281	2.16934	4.63532e-07	9.42299e-06	1.85903	2.1857e-17	2.69505e-15	hypothetical protein BVRB_041110, partial [Beta vulgaris subsp. vulgaris]	Platanthera japonica chloroplast, complete genome &amp;&amp; MG925368.1 Platanthera japonica chloroplast, complete genome	--	Uncharacterized protein ORF91 OS=Phalaenopsis aphrodite subsp. formosana OX=308872 PE=4 SV=1	--	--	--	--	YES	YES
Cluster-15809.9244	2.13751	9.5979e-08	2.28115e-06	1.67843	6.57321e-13	4.14124e-11	LOW QUALITY PROTEIN: uncharacterized protein LOC111921361 [Lactuca sativa]	PREDICTED: Lactuca sativa uncharacterized LOC111921361 (LOC111921361), mRNA	--	Sn1-specific diacylglycerol lipase beta OS=Homo sapiens OX=9606 GN=DAGLB PE=1 SV=2	alpha/beta hydrolase fold//Lipase 3 N-terminal region//Lipase (class 3)	lipid catabolic process//lipid metabolic process	hydrolase activity	--	YES	YES
Cluster-15809.3147	2.09795	0.00343449	0.0205014	2.52474	1.92273e-07	4.23898e-06	--	Lactuca sativa hypothetical protein, cysteine-rich RLK, nine-cis-epoxycarotenoid dioxygenase 4, and cysteine-rich RLK genes, complete cds	--	--	--	--	--	--	YES	YES
Cluster-15809.7209	2.0835	5.25709e-13	3.86321e-11	1.88941	1.51918e-30	5.29793e-28	delta(12) fatty acid desaturase DES8.11-like isoform X2 [Cynara cardunculus var. scolymus]	PREDICTED: Lactuca sativa delta(12) fatty acid desaturase DES8.11-like (LOC111889078), mRNA	omega-6 fatty acid desaturase / acyl-lipid omega-6 desaturase (Delta-12 desaturase)	Delta(12) fatty acid desaturase DES8.11 OS=Calendula officinalis OX=41496 GN=DES8.11 PE=2 SV=1	Domain of unknown function (DUF3474)//Fatty acid desaturase	lipid metabolic process//oxidation-reduction process	oxidoreductase activity, acting on paired donors, with oxidation of a pair of donors resulting in the reduction of molecular oxygen to two molecules of water	--	YES	YES
Cluster-15809.7053	2.0762	0.00125233	0.0090058	1.83887	0.000124554	0.00134256	hypothetical protein LSAT_7X27541 [Lactuca sativa]	PREDICTED: Lactuca sativa CBL-interacting serine/threonine-protein kinase 23 (LOC111880741), mRNA	--	--	--	--	--	--	YES	YES
Cluster-20897.3	2.04393	0.00350298	0.0208429	1.82468	0.00096235	0.0075102	TMV resistance protein N-like [Lactuca sativa]	PREDICTED: Lactuca sativa TMV resistance protein N-like (LOC111916143), mRNA	--	--	Leucine rich repeat//Leucine Rich repeat//Leucine Rich Repeat	--	protein binding	--	YES	YES
Cluster-15809.6974	2.04251	0.000143817	0.00144649	1.78767	8.13576e-05	0.000925798	hypothetical protein LSAT_4X59441 [Lactuca sativa]	PREDICTED: Lactuca sativa protein DETOXIFICATION 40-like (LOC111920131), mRNA	--	Protein DETOXIFICATION 40 OS=Arabidopsis thaliana OX=3702 GN=DTX40 PE=1 SV=1	MatE	transport//transmembrane transport	xenobiotic transmembrane transporter activity//antiporter activity	membrane	YES	YES
Cluster-15809.10971	2.04148	1.0826e-06	2.03112e-05	1.58457	4.01414e-07	8.21021e-06	--	PREDICTED: Lactuca sativa uncharacterized LOC111888227 (LOC111888227), mRNA	--	--	--	--	--	--	YES	YES
Cluster-15809.12940	2.03208	1.02517e-09	3.93918e-08	1.75094	1.1338e-10	4.86872e-09	protein PIN-LIKES 7-like [Lactuca sativa]	PREDICTED: Lactuca sativa protein PIN-LIKES 7-like (LOC111915993), mRNA	uncharacterized protein	Protein PIN-LIKES 7 OS=Arabidopsis thaliana OX=3702 GN=PILS7 PE=2 SV=1	Membrane transport protein	transmembrane transport	--	integral component of membrane	YES	YES
Cluster-5541.0	2.01862	0.00807302	0.0399994	1.56261	0.00972946	0.0480564	ras-related protein Rab7-like [Lactuca sativa]	PREDICTED: Lactuca sativa ras-related protein Rab7-like (LOC111886635), mRNA	Ras-related protein Rab-7A	Ras-related protein Rab7 OS=Glycine max OX=3847 PE=2 SV=1	ADP-ribosylation factor family//Ras family//Gtr1/RagA G protein conserved region//Elongation factor Tu GTP binding domain	--	GTP binding//GTPase activity	--	YES	YES
Cluster-18385.0	1.99952	0.00850157	0.0417349	1.78073	0.0068172	0.0362265	hypothetical protein LSAT_4X162920 [Lactuca sativa]	PREDICTED: Lactuca sativa receptor-like protein kinase FERONIA (LOC111896362), mRNA	--	Receptor-like protein kinase FERONIA OS=Arabidopsis thaliana OX=3702 GN=FER PE=1 SV=1	Protein kinase domain//Protein tyrosine and serine/threonine kinase	protein phosphorylation	protein kinase activity//ATP binding	--	YES	YES
Cluster-12490.0	1.9891	5.02588e-06	7.95776e-05	1.73979	1.78154e-07	3.95039e-06	hypothetical protein LSAT_6X62960 [Lactuca sativa]	PREDICTED: Lactuca sativa GATA transcription factor 1-like (LOC111879558), mRNA	--	GATA transcription factor 1 OS=Arabidopsis thaliana OX=3702 GN=GATA1 PE=2 SV=2	GATA zinc finger	regulation of transcription, DNA-templated	zinc ion binding//sequence-specific DNA binding	--	YES	YES
Cluster-11963.0	1.98779	4.1025e-08	1.05655e-06	1.56618	7.23669e-09	2.15515e-07	cation/calcium exchanger 1-like [Lactuca sativa]	PREDICTED: Lactuca sativa cation/calcium exchanger 1-like (LOC111887496), mRNA	solute carrier family 24 (sodium/potassium/calcium exchanger), member 6	Cation/calcium exchanger 1 OS=Arabidopsis thaliana OX=3702 GN=CCX1 PE=2 SV=1	Sodium/calcium exchanger protein	transmembrane transport	--	integral component of membrane	YES	YES
Cluster-15809.6612	1.98421	9.85841e-07	1.86731e-05	1.86188	2.3695e-35	1.09076e-32	hypothetical protein LSAT_2X23920 [Lactuca sativa]	PREDICTED: Lactuca sativa embryonic protein DC-8-like (LOC111907152), mRNA	--	Late embryogenesis abundant protein ECP63 OS=Arabidopsis thaliana OX=3702 GN=ECP63 PE=2 SV=1	--	--	--	--	YES	YES
Cluster-15809.11403	1.984	3.83245e-10	1.60081e-08	1.92335	5.9184e-38	3.00489e-35	F-box protein SKIP3-like isoform X1 [Lactuca sativa]	PREDICTED: Lactuca sativa receptor-like protein kinase HERK 1 (LOC111917189), transcript variant X2, mRNA	interleukin-1 receptor-associated kinase 4	Receptor-like protein kinase HERK 1 OS=Arabidopsis thaliana OX=3702 GN=HERK1 PE=1 SV=1	Protein kinase domain//Protein tyrosine and serine/threonine kinase	protein phosphorylation	protein kinase activity//ATP binding	--	YES	YES
Cluster-12600.0	1.98356	3.24459e-05	0.000400747	2.20675	1.35128e-11	6.88094e-10	zinc finger protein CONSTANS-LIKE 9-like [Lactuca sativa]	PREDICTED: Lactuca sativa zinc finger protein CONSTANS-LIKE 9-like (LOC111918659), mRNA	--	Zinc finger protein CONSTANS-LIKE 10 OS=Arabidopsis thaliana OX=3702 GN=COL10 PE=1 SV=1	CCT motif//B-box zinc finger//Zinc finger, ZZ type	--	protein binding//zinc ion binding	--	YES	YES
Cluster-15809.5013	1.96046	1.28372e-07	2.94273e-06	1.57102	4.26999e-06	6.79674e-05	transcription factor TRY-like isoform X2 [Lactuca sativa]	PREDICTED: Lactuca sativa transcription factor TRY-like (LOC111876781), transcript variant X2, mRNA	myb proto-oncogene protein, plant	Transcription factor TRY OS=Arabidopsis thaliana OX=3702 GN=TRY PE=1 SV=1	Mus7/MMS22 family	cellular response to DNA damage stimulus//replication fork processing//DNA repair	--	nucleus	YES	YES
Cluster-15809.7841	1.96001	1.12189e-09	4.2717e-08	2.3564	4.86681e-26	1.27293e-23	hypothetical protein LSAT_5X157681 [Lactuca sativa]	PREDICTED: Lactuca sativa protein NRT1/ PTR FAMILY 3.1-like (LOC111891766), mRNA	solute carrier family 15 (peptide/histidine transporter), member 3/4	Protein NRT1/ PTR FAMILY 3.1 OS=Arabidopsis thaliana OX=3702 GN=NPF3.1 PE=2 SV=1	Elicitin//Major Facilitator Superfamily//POT family	transmembrane transport//pathogenesis	transmembrane transporter activity	membrane//extracellular region	YES	YES
Cluster-15809.7701	1.95253	0.0072187	0.0365374	2.05771	0.000808761	0.00650618	--	--	--	--	Protein of unknown function (DUF1011)	riboflavin transport	riboflavin transmembrane transporter activity	integral component of plasma membrane	YES	YES
Cluster-15809.11213	1.94605	0.0104024	0.0487504	2.17071	0.000128211	0.00136452	hypothetical protein LSAT_7X46640 [Lactuca sativa]	PREDICTED: Lactuca sativa TMV resistance protein N-like (LOC111879801), mRNA	--	Disease resistance protein RPV1 OS=Vitis rotundifolia OX=103349 GN=RPV1 PE=1 SV=1	TIR domain//TIR domain	signal transduction	protein binding	--	YES	YES
Cluster-15809.7991	1.94409	0.000334542	0.00297141	1.66422	0.000298105	0.00280438	--	PREDICTED: Lactuca sativa uncharacterized LOC111894206 (LOC111894206), mRNA	--	--	--	--	--	--	YES	YES
Cluster-15809.15279	1.92998	3.11982e-06	5.2308e-05	1.62025	1.64072e-05	0.000226493	aspartic proteinase nepenthesin-1-like [Lactuca sativa]	PREDICTED: Lactuca sativa aspartic proteinase nepenthesin-1-like (LOC111897472), mRNA	--	Aspartic proteinase nepenthesin-2 OS=Nepenthes gracilis OX=150966 GN=nep2 PE=1 SV=1	--	--	--	--	YES	YES
Cluster-14068.0	1.92851	0.000203081	0.00195305	1.61174	1.31386e-08	3.66406e-07	protein EXORDIUM-like 5 [Lactuca sativa]	PREDICTED: Lactuca sativa protein EXORDIUM-like 5 (LOC111899672), mRNA	--	Protein EXORDIUM-like 5 OS=Arabidopsis thaliana OX=3702 GN=EXL5 PE=2 SV=1	--	--	--	--	YES	YES
Cluster-15203.0	1.92091	0.000230715	0.0021673	1.73128	6.35587e-05	0.000745115	--	--	--	--	--	--	--	--	YES	YES
Cluster-4759.0	1.91354	7.67281e-06	0.000115653	1.5222	0.00251638	0.016564	homeobox protein BEL1 homolog [Lactuca sativa]	PREDICTED: Lactuca sativa homeobox protein BEL1 homolog (LOC111921862), mRNA	--	Homeobox protein BEL1 homolog OS=Arabidopsis thaliana OX=3702 GN=BEL1 PE=1 SV=2	Homeobox KN domain//Homeodomain	regulation of transcription, DNA-templated	DNA binding	--	YES	YES
Cluster-15809.474	1.89652	4.25993e-06	6.88787e-05	2.2596	5.89321e-23	1.27164e-20	uncharacterized protein LOC111908032 isoform X2 [Lactuca sativa]	PREDICTED: Lactuca sativa uncharacterized LOC111912717 (LOC111912717), transcript variant X8, ncRNA	WD repeat-containing protein 48	WD repeat-containing protein 48 homolog OS=Dictyostelium discoideum OX=44689 GN=DDB_G0277533 PE=3 SV=1	--	--	--	--	YES	YES
Cluster-15857.1	1.89562	0.00407537	0.0234878	1.53243	0.00960699	0.0479239	--	--	--	--	--	--	--	--	YES	YES
Cluster-15809.8393	1.88896	1.80398e-08	5.10817e-07	1.54069	4.03989e-21	7.18955e-19	probable serine/threonine protein kinase IRE4 isoform X2 [Lactuca sativa]	PREDICTED: Lactuca sativa probable serine/threonine protein kinase IRE4 (LOC111894848), transcript variant X4, mRNA	--	Probable serine/threonine protein kinase IRE4 OS=Arabidopsis thaliana OX=3702 GN=IRE4 PE=2 SV=1	Protein tyrosine and serine/threonine kinase//Protein kinase domain	protein phosphorylation	ATP binding//protein kinase activity	--	YES	YES
Cluster-15809.15485	1.83716	0.00176221	0.0119629	1.69426	0.00404182	0.0242345	putative GDSL-like Lipase/Acylhydrolase superfamily protein [Helianthus annuus]	PREDICTED: Lactuca sativa GDSL esterase/lipase At3g62280-like (LOC111907828), mRNA	--	GDSL esterase/lipase At3g62280 OS=Arabidopsis thaliana OX=3702 GN=At3g62280 PE=2 SV=1	Attractin family//ANTH domain//GDSL-like Lipase/Acylhydrolase	sexual reproduction//signal transduction	hydrolase activity, acting on ester bonds//phospholipid binding//mating pheromone activity	extracellular region	YES	YES
Cluster-11480.1	1.83426	0.0019168	0.0128512	1.97371	7.55132e-13	4.72299e-11	calmodulin-1-like [Lactuca sativa]	PREDICTED: Lactuca sativa calmodulin-1-like (LOC111921686), mRNA	calmodulin	Calmodulin-related protein OS=Petunia hybrida OX=4102 GN=CAM53 PE=2 SV=2	EF hand//EF hand//EF-hand domain//Cytoskeletal-regulatory complex EF hand//EF-hand domain pair	--	calcium ion binding//protein binding	--	YES	YES
Cluster-15809.8294	1.8335	7.92675e-06	0.000118735	1.5804	1.64983e-30	5.69604e-28	hypothetical protein LSAT_2X55000 [Lactuca sativa]	PREDICTED: Lactuca sativa probable CCR4-associated factor 1 homolog 11 (LOC111912166), mRNA	CCR4-NOT transcription complex subunit 7/8	Probable CCR4-associated factor 1 homolog 11 OS=Arabidopsis thaliana OX=3702 GN=CAF1-11 PE=2 SV=1	--	--	--	--	YES	YES
Cluster-15809.5285	1.79514	0.00211763	0.0138872	1.58808	9.75544e-05	0.00108823	hypothetical protein BVRB_037930, partial [Beta vulgaris subsp. vulgaris]	Phyllostachys edulis clone 00077 genomic sequence	--	--	--	--	--	--	YES	YES
Cluster-15809.1020	1.74685	0.000678567	0.00544004	2.04561	5.93426e-37	2.84556e-34	hypothetical protein LSAT_3X54221 [Lactuca sativa]	PREDICTED: Lactuca sativa uncharacterized LOC111912586 (LOC111912586), transcript variant X1, mRNA	--	Capsid protein OS=White clover cryptic virus 1 (isolate Boccardo/2004) OX=654934 PE=3 SV=1	Tetraspanin family//MoaC family//Ion transport protein//Tweety	transmembrane transport//Mo-molybdopterin cofactor biosynthetic process//ion transport	ion channel activity	integral component of membrane//membrane	YES	YES
Cluster-16921.0	1.73465	0.000767108	0.00599111	2.10751	3.13154e-12	1.77823e-10	hypothetical protein LSAT_6X40701 [Lactuca sativa]	PREDICTED: Lactuca sativa probable chalcone--flavonone isomerase 3 (LOC111905480), transcript variant X1, mRNA	--	Probable chalcone--flavonone isomerase 3 OS=Arabidopsis thaliana OX=3702 GN=CHI3 PE=1 SV=1	Chalcone-flavanone isomerase	--	intramolecular lyase activity	--	YES	YES
Cluster-15809.13635	1.73251	2.92042e-06	4.93094e-05	1.57902	4.1841e-35	1.90074e-32	germacrene A synthase 3 [Lactuca sativa]	PREDICTED: Lactuca sativa germacrene A synthase long form (LOC111909135), mRNA	(-)-germacrene D synthase	Germacrene A synthase long form OS=Cichorium intybus OX=13427 PE=1 SV=1	Terpene synthase, N-terminal domain//Terpene synthase family, metal binding domain	--	lyase activity//magnesium ion binding//terpene synthase activity	--	YES	YES
Cluster-15809.3090	1.72675	0.000391309	0.00339653	1.55422	1.24796e-20	2.14358e-18	GDSL esterase/lipase At5g45950 [Lactuca sativa]	PREDICTED: Lactuca sativa GDSL esterase/lipase At5g45950 (LOC111901381), mRNA	--	GDSL esterase/lipase At5g45950 OS=Arabidopsis thaliana OX=3702 GN=At5g45950 PE=2 SV=1	GDSL-like Lipase/Acylhydrolase//Pleurocidin family	defense response to bacterium	hydrolase activity, acting on ester bonds	--	YES	YES
Cluster-16968.0	1.71077	0.00163774	0.0112452	1.69181	1.69964e-05	0.000233692	3-ketoacyl-CoA synthase 12-like [Cynara cardunculus var. scolymus]	PREDICTED: Lactuca sativa 3-ketoacyl-CoA synthase 12-like (LOC111912235), mRNA	3-ketoacyl-CoA synthase	3-ketoacyl-CoA synthase 12 OS=Arabidopsis thaliana OX=3702 GN=KCS12 PE=2 SV=1	FAE1/Type III polyketide synthase-like protein//3-Oxoacyl-[acyl-carrier-protein (ACP)] synthase III//AP-5 complex subunit, vesicle trafficking	fatty acid biosynthetic process//obsolete acyl-carrier-protein biosynthetic process	3-oxoacyl-[acyl-carrier-protein] synthase activity//transferase activity, transferring acyl groups other than amino-acyl groups	AP-5 adaptor complex//fatty acid synthase complex//membrane	YES	YES
Cluster-10061.0	1.71056	0.00417837	0.0237633	1.77628	1.08968e-06	2.02374e-05	hypothetical protein LSAT_7X88040 [Lactuca sativa]	--	--	--	--	--	--	--	YES	YES
Cluster-15809.2501	1.68383	2.0949e-05	0.000275247	2.07898	2.93132e-16	3.12357e-14	purple acid phosphatase-like [Cynara cardunculus var. scolymus]	PREDICTED: Lactuca sativa purple acid phosphatase-like (LOC111918260), mRNA	--	Purple acid phosphatase OS=Glycine max OX=3847 GN=PAP PE=1 SV=2	Purple acid Phosphatase, N-terminal domain//Calcineurin-like phosphoesterase	hexachlorocyclohexane metabolic process//riboflavin metabolic process	acid phosphatase activity//metal ion binding//hydrolase activity	--	YES	YES
Cluster-15809.14310	1.66854	0.00204095	0.0134632	1.57199	5.8491e-12	3.17516e-10	hypothetical protein LSAT_9X95381 [Lactuca sativa]	PREDICTED: Lactuca sativa calcium-binding protein PBP1-like (LOC111895475), mRNA	centrin-2	Calcium-binding protein KRP1 OS=Arabidopsis thaliana OX=3702 GN=KRP1 PE=2 SV=1	EF hand//Cytoskeletal-regulatory complex EF hand	--	protein binding//calcium ion binding	--	YES	YES
Cluster-8988.0	1.6264	0.000488722	0.00408888	1.78466	7.91096e-07	1.51737e-05	F-box/kelch-repeat protein SKIP25-like [Lactuca sativa]	PREDICTED: Lactuca sativa F-box/kelch-repeat protein SKIP25-like (LOC111881243), mRNA	--	F-box/kelch-repeat protein SKIP25 OS=Arabidopsis thaliana OX=3702 GN=SKIP25 PE=1 SV=1	F-box-like//Kelch motif	--	protein binding	--	YES	YES
Cluster-10880.0	1.61919	0.00851945	0.0418005	1.51335	8.59671e-05	0.000971845	UDP-glycosyltransferase 89B2-like [Lactuca sativa]	PREDICTED: Lactuca sativa UDP-glycosyltransferase 89B2-like (LOC111915635), mRNA	--	UDP-glycosyltransferase 89B2 OS=Stevia rebaudiana OX=55670 GN=UGT89B2 PE=2 SV=1	Nuclear transition protein 2//UDP-glucoronosyl and UDP-glucosyl transferase	spermatogenesis	DNA binding//transferase activity, transferring hexosyl groups	nucleosome//nucleus	YES	YES
Cluster-15809.3563	1.57295	0.00339709	0.0203214	1.68839	4.48444e-05	0.000550144	--	PREDICTED: Lactuca sativa cytochrome P450 71A8-like (LOC111907014), mRNA	--	--	--	--	--	--	YES	YES
Cluster-15809.14403	1.57011	0.00255941	0.0161279	1.90551	3.82209e-08	9.66015e-07	hypothetical protein LSAT_9X31601 [Lactuca sativa]	PREDICTED: Lactuca sativa uncharacterized LOC111882695 (LOC111882695), mRNA	putative hydrolase of the HAD superfamily	--	--	--	--	--	YES	YES
Cluster-4891.0	1.56384	0.0002631	0.0024214	1.76187	7.10865e-10	2.5753e-08	hypothetical protein LSAT_9X97880 [Lactuca sativa]	PREDICTED: Lactuca sativa uncharacterized LOC111916903 (LOC111916903), transcript variant X2, ncRNA	--	--	--	--	--	--	YES	YES
Cluster-15809.5428	1.53118	0.000129173	0.00132864	1.56034	8.7817e-13	5.43348e-11	disease resistance protein RML1A-like isoform X1 [Lactuca sativa]	PREDICTED: Lactuca sativa disease resistance protein RML1A-like (LOC111915696), transcript variant X3, mRNA	--	--	--	--	--	--	YES	YES
Cluster-4512.0	1.52718	0.00919752	0.044399	1.7311	6.34603e-05	0.000744214	ethylene-responsive transcription factor 12-like [Lactuca sativa]	PREDICTED: Lactuca sativa ethylene-responsive transcription factor 12-like (LOC111884665), mRNA	--	Ethylene-responsive transcription factor 12 OS=Arabidopsis thaliana OX=3702 GN=ERF12 PE=1 SV=1	AP2 domain	regulation of transcription, DNA-templated	DNA-binding transcription factor activity	transcription regulator complex	YES	YES
Cluster-15809.13811	1.50724	0.000105761	0.00111726	1.81126	4.48308e-15	3.97888e-13	cell wall / vacuolar inhibitor of fructosidase 2 [Lactuca sativa]	PREDICTED: Lactuca sativa cell wall / vacuolar inhibitor of fructosidase 2 (LOC111911143), mRNA	--	Cell wall / vacuolar inhibitor of fructosidase 2 OS=Arabidopsis thaliana OX=3702 GN=C/VIF2 PE=1 SV=1	Plant invertase/pectin methylesterase inhibitor//Arginine-tRNA-protein transferase, N terminus	protein arginylation	arginyltransferase activity//enzyme inhibitor activity	--	YES	YES
Cluster-17439.0	-1.52683	3.02181e-05	0.000376135	-1.69922	1.18517e-13	8.41935e-12	probable serine/threonine-protein kinase At1g01540 [Lactuca sativa]	PREDICTED: Lactuca sativa probable serine/threonine-protein kinase At1g01540 (LOC111878539), mRNA	--	Probable serine/threonine-protein kinase At1g01540 OS=Arabidopsis thaliana OX=3702 GN=At1g01540 PE=1 SV=2	Lipopolysaccharide assembly protein A domain//Protein tyrosine and serine/threonine kinase//Rhabdovirus spike glycoprotein//Protein kinase domain//RbsD / FucU transport protein family	protein phosphorylation//monosaccharide metabolic process	protein kinase activity//ATP binding//monosaccharide binding//isomerase activity	integral component of plasma membrane//viral envelope	YES	YES
Cluster-15809.12011	-1.53645	1.92556e-07	4.20182e-06	-1.65879	1.88718e-18	2.63785e-16	hypothetical protein LSAT_8X100100 [Lactuca sativa]	PREDICTED: Lactuca sativa auxin transporter-like protein 2 (LOC111884070), mRNA	auxin influx carrier (AUX1 LAX family)	Auxin transporter-like protein 2 OS=Medicago truncatula OX=3880 GN=LAX2 PE=2 SV=1	--	--	--	--	YES	YES
Cluster-15809.12921	-1.53903	2.8098e-09	9.60912e-08	-1.51891	9.91417e-29	2.95075e-26	hypothetical protein LSAT_2X58201 [Lactuca sativa]	PREDICTED: Lactuca sativa arabinogalactan peptide 12-like (LOC111893235), mRNA	--	--	Methyltransferase TRM13//DEC-1 protein, N-terminal region	chorion-containing eggshell formation//tRNA processing	methyltransferase activity//structural constituent of egg chorion	egg chorion//extracellular region	YES	YES
Cluster-15809.11858	-1.55116	5.79467e-07	1.14877e-05	-1.56482	3.67598e-14	2.82029e-12	cytochrome P450 84A1-like [Lactuca sativa]	PREDICTED: Lactuca sativa cytochrome P450 84A1-like (LOC111897462), mRNA	ferulate-5-hydroxylase	Cytochrome P450 84A1 OS=Arabidopsis thaliana OX=3702 GN=CYP84A1 PE=1 SV=1	REV protein (anti-repression trans-activator protein)//Cytochrome P450	regulation of transcription, DNA-templated//oxidation-reduction process	heme binding//iron ion binding//DNA-binding transcription factor activity//oxidoreductase activity, acting on paired donors, with incorporation or reduction of molecular oxygen	host cell nucleus//transcription regulator complex	YES	YES
Cluster-20844.0	-1.55727	1.6024e-05	0.000219199	-1.76589	7.36551e-19	1.0821e-16	flavanone 3-hydroxylase [Lactuca sativa]	PREDICTED: Lactuca sativa naringenin,2-oxoglutarate 3-dioxygenase (LOC111897600), mRNA	naringenin 3-dioxygenase	Naringenin,2-oxoglutarate 3-dioxygenase OS=Callistephus chinensis OX=13379 GN=FHT PE=2 SV=1	2OG-Fe(II) oxygenase superfamily	oxidation-reduction process	oxidoreductase activity	--	YES	YES
Cluster-6153.0	-1.57435	0.000444353	0.00377982	-1.93537	1.99484e-08	5.3555e-07	protein RESTRICTED TEV MOVEMENT 2-like [Lactuca sativa]	PREDICTED: Lactuca sativa protein RESTRICTED TEV MOVEMENT 2-like (LOC111891003), mRNA	--	Inactive protein RESTRICTED TEV MOVEMENT 2 OS=Arabidopsis thaliana OX=3702 GN=RTM2 PE=3 SV=1	Ryanodine Receptor TM 4-6	cellular calcium ion homeostasis//calcium ion transport	ryanodine-sensitive calcium-release channel activity	integral component of membrane//intracellular	YES	YES
Cluster-15809.14103	-1.58523	0.000635233	0.00514297	-1.65503	5.6197e-13	3.58633e-11	alpha carbonic anhydrase 1, chloroplastic-like [Lactuca sativa]	PREDICTED: Lactuca sativa alpha carbonic anhydrase 1, chloroplastic-like (LOC111897086), mRNA	carbonic anhydrase	Alpha carbonic anhydrase 1, chloroplastic OS=Arabidopsis thaliana OX=3702 GN=ACA1 PE=1 SV=2	--	--	--	--	YES	YES
Cluster-20023.0	-1.60764	0.000888298	0.00681401	-1.98691	4.08138e-07	8.33786e-06	hypothetical protein LSAT_1X130060 [Lactuca sativa]	PREDICTED: Lactuca sativa oligopeptide transporter 3-like (LOC111920790), mRNA	--	Oligopeptide transporter 3 OS=Arabidopsis thaliana OX=3702 GN=OPT3 PE=2 SV=3	TUP1-like enhancer of split//OPT oligopeptide transporter protein	transmembrane transport//regulation of transcription, DNA-templated	--	--	YES	YES
Cluster-10801.2	-1.63856	0.00920287	0.044399	-2.12734	6.73411e-06	0.000102511	hypothetical protein LSAT_8X87260 [Lactuca sativa]	PREDICTED: Lactuca sativa uncharacterized LOC111918382 (LOC111918382), mRNA	--	--	--	--	--	--	YES	YES
Cluster-14793.0	-1.66657	0.00062582	0.00507777	-1.82086	3.45062e-16	3.62105e-14	hypothetical protein LSAT_3X67981 [Lactuca sativa]	PREDICTED: Lactuca sativa uncharacterized LOC111918858 (LOC111918858), transcript variant X1, mRNA	--	--	--	--	--	--	YES	YES
Cluster-15809.13982	-1.67893	9.49256e-08	2.26055e-06	-1.7875	3.46812e-18	4.64096e-16	hypothetical protein LSAT_0X860 [Lactuca sativa]	PREDICTED: Lactuca sativa expansin-A11-like (LOC111903865), mRNA	--	Expansin-A1 OS=Oryza sativa subsp. japonica OX=39947 GN=EXPA1 PE=2 SV=2	--	--	--	--	YES	YES
Cluster-15809.7455	-1.69531	1.38351e-05	0.000193674	-1.9037	0.00125469	0.00928977	xyloglucan endotransglucosylase/hydrolase 7 [Artemisia annua]	PREDICTED: Lactuca sativa probable xyloglucan endotransglucosylase/hydrolase protein 7 (LOC111912962), mRNA	xyloglucan:xyloglucosyl transferase	Probable xyloglucan endotransglucosylase/hydrolase protein 6 OS=Arabidopsis thaliana OX=3702 GN=XTH6 PE=2 SV=2	Xyloglucan endo-transglycosylase (XET) C-terminus//Glycosyl hydrolases family 16	cellular glucan metabolic process//carbohydrate metabolic process	hydrolase activity, hydrolyzing O-glycosyl compounds//xyloglucan:xyloglucosyl transferase activity	apoplast//cell wall	YES	YES
Cluster-17117.0	-1.7267	4.75421e-05	0.000558254	-1.60294	2.66602e-06	4.47498e-05	uncharacterized protein LOC111919230 [Lactuca sativa]	PREDICTED: Lactuca sativa uncharacterized LOC111919230 (LOC111919230), mRNA	--	Putative receptor-like protein kinase At5g39000 OS=Arabidopsis thaliana OX=3702 GN=At5g39000 PE=3 SV=1	Protein kinase domain//Protein tyrosine and serine/threonine kinase	protein phosphorylation	ATP binding//protein kinase activity	--	YES	YES
Cluster-14879.0	-1.73251	0.000152306	0.00152138	-1.63069	0.000359812	0.00329684	hypothetical protein LSAT_8X100641 [Lactuca sativa]	PREDICTED: Lactuca sativa mannose/glucose-specific lectin-like (LOC111908643), mRNA	--	Mannose/glucose-specific lectin (Fragment) OS=Parkia platycephala OX=185447 PE=1 SV=1	--	--	--	--	YES	YES
Cluster-14972.0	-1.7331	0.000745653	0.00589421	-1.53765	8.4715e-07	1.6168e-05	hypothetical protein LSAT_0X33241 [Lactuca sativa]	PREDICTED: Lactuca sativa protein LURP-one-related 10-like (LOC111885748), mRNA	--	Protein LURP-one-related 10 OS=Arabidopsis thaliana OX=3702 GN=At3g11740 PE=2 SV=2	--	--	--	--	YES	YES
Cluster-9774.0	-1.739	0.00385552	0.0224951	-1.74384	1.90257e-05	0.000257998	protein GAST1 [Lactuca sativa]	PREDICTED: Lactuca sativa protein GAST1 (LOC111879492), mRNA	--	Protein GAST1 OS=Solanum lycopersicum OX=4081 GN=GAST1 PE=2 SV=1	--	--	--	--	YES	YES
Cluster-15809.6941	-1.74157	7.96346e-06	0.000119232	-1.79485	4.07686e-10	1.54845e-08	hypothetical protein LSAT_8X75561 [Lactuca sativa]	PREDICTED: Lactuca sativa FT-interacting protein 1-like (LOC111900962), mRNA	--	FT-interacting protein 3 OS=Arabidopsis thaliana OX=3702 GN=FTIP3 PE=1 SV=1	Phosphoethanolamine transferase EptA/EptB	--	--	integral component of membrane	YES	YES
Cluster-20795.0	-1.74667	8.24702e-05	0.00089689	-2.07514	6.81921e-09	2.04015e-07	hypothetical protein LSAT_2X76341 [Lactuca sativa]	PREDICTED: Lactuca sativa protein RADIALIS-like 3 (LOC111902959), mRNA	--	Protein RADIALIS-like 3 OS=Arabidopsis thaliana OX=3702 GN=RL3 PE=2 SV=1	--	--	--	--	YES	YES
Cluster-11671.1	-1.75002	6.23508e-09	1.96244e-07	-2.16688	8.44914e-23	1.76792e-20	expansin-A8-like [Lactuca sativa]	PREDICTED: Lactuca sativa expansin-A8-like (LOC111885349), mRNA	--	Expansin-A8 OS=Arabidopsis thaliana OX=3702 GN=EXPA8 PE=2 SV=1	--	--	--	--	YES	YES
Cluster-15809.9279	-1.75514	8.0921e-08	1.95228e-06	-1.8542	1.54152e-06	2.74618e-05	disease resistance protein RML1B-like isoform X1 [Lactuca sativa]	PREDICTED: Lactuca sativa disease resistance protein RML1B-like (LOC111893502), transcript variant X3, mRNA	--	--	--	--	--	--	YES	YES
Cluster-20662.0	-1.76047	1.65492e-06	2.97162e-05	-1.89237	4.06045e-12	2.25744e-10	putative zinc finger, CCHC-type, Gag-polypeptide of LTR copia-type [Helianthus annuus]	--	--	Retrovirus-related Pol polyprotein from transposon RE1 OS=Arabidopsis thaliana OX=3702 GN=RE1 PE=2 SV=1	--	--	--	--	YES	YES
Cluster-15809.5833	-1.7745	3.22783e-06	5.38769e-05	-2.00619	3.96953e-17	4.70956e-15	organ-specific protein S2-like isoform X2 [Lactuca sativa]	PREDICTED: Lactuca sativa organ-specific protein S2-like (LOC111895736), transcript variant X2, mRNA	--	Organ-specific protein S2 OS=Pisum sativum OX=3888 PE=2 SV=1	--	--	--	--	YES	YES
Cluster-9568.0	-1.78027	0.000616654	0.00501188	-1.65786	1.85561e-05	0.000252721	vacuolar iron transporter 1 [Lactuca sativa]	PREDICTED: Lactuca sativa vacuolar iron transporter 1 (LOC111917724), mRNA	--	Vacuolar iron transporter 1 OS=Eucalyptus grandis OX=71139 GN=VIT1 PE=1 SV=1	VIT family//Chloroplast envelope transporter	manganese ion transport//cellular manganese ion homeostasis	manganese ion transmembrane transporter activity	chloroplast	YES	YES
Cluster-15809.10413	-1.784	8.29887e-05	0.000901978	-1.89585	2.15943e-10	8.77108e-09	--	PREDICTED: Lactuca sativa uncharacterized LOC111896375 (LOC111896375), transcript variant X1, ncRNA	--	--	Core binding factor beta subunit	--	transcription coactivator activity	transcription regulator complex//nucleus	YES	YES
Cluster-15341.0	-1.8244	7.1732e-05	0.000799527	-1.57951	0.00010218	0.00112925	GDSL esterase/lipase At5g45960-like [Lactuca sativa]	PREDICTED: Lactuca sativa GDSL esterase/lipase At5g45960-like (LOC111884661), mRNA	--	GDSL esterase/lipase At5g45960 OS=Arabidopsis thaliana OX=3702 GN=At5g45960 PE=2 SV=1	GDSL-like Lipase/Acylhydrolase	--	hydrolase activity, acting on ester bonds	--	YES	YES
Cluster-15809.9035	-1.82767	4.53071e-09	1.48444e-07	-2.07161	3.05696e-26	8.11859e-24	3-hydroxy-3-methylglutaryl-coenzyme A reductase 1 [Lactuca sativa]	PREDICTED: Lactuca sativa 3-hydroxy-3-methylglutaryl-coenzyme A reductase 1 (LOC111876391), mRNA	hydroxymethylglutaryl-CoA reductase (NADPH)	3-hydroxy-3-methylglutaryl coenzyme A reductase 1 OS=Panax ginseng OX=4054 GN=HMGR1 PE=2 SV=1	Hydroxymethylglutaryl-coenzyme A reductase	coenzyme A metabolic process//steroid biosynthetic process//oxidation-reduction process	hydroxymethylglutaryl-CoA reductase (NADPH) activity//obsolete coenzyme binding	--	YES	YES
Cluster-8035.1	-1.8297	0.00689582	0.0355297	-1.75934	0.000628415	0.00528626	aluminum-activated malate transporter 14-like [Lactuca sativa]	PREDICTED: Lactuca sativa aluminum-activated malate transporter 14-like (LOC111907345), mRNA	--	Aluminum-activated malate transporter 14 OS=Arabidopsis thaliana OX=3702 GN=ALMT14 PE=2 SV=1	Fusaric acid resistance protein family//Aluminium activated malate transporter	transmembrane transport//malate transport	transmembrane transporter activity	plasma membrane	YES	YES
Cluster-15809.2073	-1.83157	2.79334e-05	0.000351606	-1.65633	1.15918e-08	3.28671e-07	secoisolariciresinol dehydrogenase [Lactuca sativa]	PREDICTED: Lactuca sativa secoisolariciresinol dehydrogenase (LOC111886432), mRNA	--	Secoisolariciresinol dehydrogenase (Fragment) OS=Forsythia intermedia OX=55183 PE=1 SV=1	NAD dependent epimerase/dehydratase family	--	obsolete coenzyme binding//catalytic activity	--	YES	YES
Cluster-17804.1	-1.83537	0.00403993	0.0233476	-1.79552	1.88666e-08	5.08485e-07	probable sucrose-phosphate synthase 1 [Lactuca sativa]	PREDICTED: Lactuca sativa probable sucrose-phosphate synthase 1 (LOC111877807), mRNA	sucrose-phosphate synthase	Probable sucrose-phosphate synthase 1 OS=Craterostigma plantagineum OX=4153 GN=SPS1 PE=2 SV=1	Sucrose synthase//Protein phosphatase 2A regulatory B subunit (B56 family)	signal transduction//sucrose metabolic process//starch metabolic process	sucrose synthase activity//protein phosphatase regulator activity	protein phosphatase type 2A complex	YES	YES
Cluster-15809.10299	-1.84299	1.51782e-09	5.55866e-08	-1.85148	1.15109e-31	4.1833e-29	aquaporin PIP2-1-like [Lactuca sativa]	PREDICTED: Lactuca sativa aquaporin PIP2-1-like (LOC111877215), mRNA	aquaporin PIP	Aquaporin PIP2-1 OS=Arabidopsis thaliana OX=3702 GN=PIP2-1 PE=1 SV=1	Major intrinsic protein	transmembrane transport//transport	channel activity	membrane	YES	YES
Cluster-18355.0	-1.84491	2.96214e-09	1.00993e-07	-1.76338	6.62713e-13	4.16761e-11	Protein kinase, ATP binding site-containing protein [Cynara cardunculus var. scolymus]	PREDICTED: Lactuca sativa probable serine/threonine-protein kinase PIX13 (LOC111913136), mRNA	--	Probable serine/threonine-protein kinase PIX13 OS=Arabidopsis thaliana OX=3702 GN=PIX13 PE=1 SV=2	Protein tyrosine and serine/threonine kinase//Protein kinase domain	protein phosphorylation	protein kinase activity//ATP binding	--	YES	YES
Cluster-18086.1	-1.87054	2.71609e-05	0.000343945	-1.59733	2.35496e-07	5.08793e-06	hypothetical protein LSAT_4X51680 [Lactuca sativa]	PREDICTED: Lactuca sativa auxin response factor 3-like (LOC111894991), transcript variant X1, mRNA	auxin response factor	Auxin response factor 3 OS=Arabidopsis thaliana OX=3702 GN=ARF3 PE=1 SV=2	B3 DNA binding domain//Auxin response factor//Ephrin	response to hormone//regulation of transcription, DNA-templated	DNA binding	nucleus//membrane	YES	YES
Cluster-10001.0	-1.87095	1.98682e-05	0.000263439	-1.64484	5.94605e-07	1.17374e-05	zinc finger BED domain-containing protein RICESLEEPER 2 [Artemisia annua]	PREDICTED: Lactuca sativa zinc finger BED domain-containing protein RICESLEEPER 2-like (LOC111884868), mRNA	--	Putative AC transposase OS=Zea mays OX=4577 PE=2 SV=2	hAT family C-terminal dimerisation region//Domain of unknown function (DUF4413)	--	DNA binding//protein dimerization activity	--	YES	YES
Cluster-15809.12984	-1.89112	6.48016e-08	1.59548e-06	-1.81713	5.73943e-30	1.88718e-27	hypothetical protein LSAT_4X101760 [Lactuca sativa]	PREDICTED: Lactuca sativa protein NRT1/ PTR FAMILY 1.2-like (LOC111900809), mRNA	solute carrier family 15 (peptide/histidine transporter), member 3/4	Protein NRT1/ PTR FAMILY 1.2 OS=Arabidopsis thaliana OX=3702 GN=NPF1.2 PE=1 SV=1	Tetraspanin family//Poxvirus DNA-directed RNA polymerase 19 kDa subunit//Major Facilitator Superfamily//POT family	transmembrane transport//purine nucleobase metabolic process//pyrimidine nucleobase metabolic process//transcription, DNA-templated	transmembrane transporter activity//DNA-directed 5'-3' RNA polymerase activity//DNA binding	membrane//nucleolus//integral component of membrane	YES	YES
Cluster-18489.0	-1.90259	0.00459791	0.0257519	-1.71474	3.02801e-09	9.7339e-08	hypothetical protein LSAT_5X54521 [Lactuca sativa]	PREDICTED: Lactuca sativa probable serine/threonine-protein kinase PBL26 (LOC111875854), transcript variant X1, mRNA	interleukin-1 receptor-associated kinase 4	Receptor-like protein kinase ANXUR2 OS=Arabidopsis thaliana OX=3702 GN=ANX2 PE=1 SV=1	Protein tyrosine and serine/threonine kinase//Protein kinase domain	protein phosphorylation	ATP binding//protein kinase activity	--	YES	YES
Cluster-15809.16019	-1.90627	1.88357e-05	0.000251415	-2.04812	6.22174e-10	2.28274e-08	COP1-interactive protein 1 [Lactuca sativa]	PREDICTED: Lactuca sativa COP1-interactive protein 1 (LOC111918780), mRNA	golgin subfamily B member 1	COP1-interactive protein 1 OS=Arabidopsis thaliana OX=3702 GN=CIP1 PE=1 SV=1	Leucine-rich repeats of kinetochore protein Cenp-F/LEK1	--	protein homodimerization activity//transcription factor binding//dynein complex binding	transcription regulator complex	YES	YES
Cluster-6136.0	-1.91139	8.57314e-05	0.000927834	-1.54102	1.67791e-07	3.74708e-06	hypothetical protein LSAT_5X183581 [Lactuca sativa]	PREDICTED: Lactuca sativa protein LIGHT-DEPENDENT SHORT HYPOCOTYLS 4-like (LOC111891563), mRNA	--	Protein LIGHT-DEPENDENT SHORT HYPOCOTYLS 3 OS=Arabidopsis thaliana OX=3702 GN=LSH3 PE=1 SV=1	HD-ZIP protein N terminus//Transactivating regulatory protein (Tat)	positive regulation of viral transcription	RNA-binding transcription regulator activity	host cell nucleus//nucleus	YES	YES
Cluster-18812.0	-1.94	8.66199e-06	0.000128772	-1.78887	4.37331e-05	0.000538091	uncharacterized protein LOC111905400 [Lactuca sativa]	PREDICTED: Lactuca sativa uncharacterized LOC111905400 (LOC111905400), transcript variant X2, misc_RNA	--	--	--	--	--	--	YES	YES
Cluster-11992.0	-1.94452	0.00381363	0.0223007	-1.82468	6.99384e-08	1.67334e-06	proline transporter 1-like [Lactuca sativa]	PREDICTED: Lactuca sativa proline transporter 1-like (LOC111896223), mRNA	--	Proline transporter 1 OS=Oryza sativa subsp. japonica OX=39947 GN=PROT1 PE=2 SV=1	--	--	--	--	YES	YES
Cluster-8855.0	-1.94654	0.00280302	0.0174483	-2.15515	4.10713e-06	6.58304e-05	GDSL esterase/lipase At5g33370-like [Helianthus annuus]	PREDICTED: Lactuca sativa GDSL esterase/lipase At5g33370-like (LOC111916317), mRNA	--	GDSL esterase/lipase At5g33370 OS=Arabidopsis thaliana OX=3702 GN=At5g33370 PE=2 SV=1	GDSL-like Lipase/Acylhydrolase	--	hydrolase activity, acting on ester bonds	--	YES	YES
Cluster-15809.12156	-1.95656	0.000188859	0.0018278	-1.65082	1.33246e-10	5.64454e-09	leucine-rich repeat receptor-like protein kinase TDR [Cynara cardunculus var. scolymus]	PREDICTED: Lactuca sativa leucine-rich repeat receptor-like protein kinase TDR (LOC111898026), mRNA	--	Leucine-rich repeat receptor-like protein kinase TDR OS=Arabidopsis thaliana OX=3702 GN=TDR PE=1 SV=1	Leucine Rich repeat//Leucine rich repeat//Protein kinase domain//Protein tyrosine and serine/threonine kinase//Leucine Rich Repeat	protein phosphorylation	protein binding//ATP binding//protein kinase activity	--	YES	YES
Cluster-15809.1766	-1.96261	0.000742746	0.00587462	-2.3582	3.01046e-10	1.17309e-08	uncharacterized protein LOC111921281 [Lactuca sativa]	PREDICTED: Lactuca sativa uncharacterized LOC111921281 (LOC111921281), mRNA	--	FCS-Like Zinc finger 5 OS=Arabidopsis thaliana OX=3702 GN=FLZ5 PE=1 SV=1	--	--	--	--	YES	YES
Cluster-15809.8512	-1.96261	3.5852e-13	2.73418e-11	-1.57022	2.05888e-11	1.01692e-09	actin [[Ixeris] dentata var. albiflora]	PREDICTED: Lactuca sativa actin-2-like (LOC111878310), mRNA	actin, other eukaryote	Actin-3 OS=Oryza sativa subsp. japonica OX=39947 GN=ACT3 PE=2 SV=1	--	--	--	--	YES	YES
Cluster-15809.12763	-1.97478	0.00469929	0.0262241	-1.50705	6.34305e-12	3.40581e-10	hypothetical protein LSAT_8X121400 [Lactuca sativa]	PREDICTED: Lactuca sativa protein EXORDIUM-like 5 (LOC111910589), mRNA	--	Protein EXORDIUM-like 5 OS=Arabidopsis thaliana OX=3702 GN=EXL5 PE=2 SV=1	Prepro-orexin	neuropeptide signaling pathway//feeding behavior	--	--	YES	YES
Cluster-15809.9409	-1.97624	0.000159601	0.00158343	-1.8627	5.43717e-06	8.44057e-05	TMV resistance protein N-like isoform X2 [Lactuca sativa]	PREDICTED: Lactuca sativa TMV resistance protein N-like (LOC111893555), transcript variant X1, mRNA	--	Disease resistance protein Roq1 OS=Nicotiana benthamiana OX=4100 GN=ROQ1 PE=1 SV=1	ABC transporter//NB-ARC domain//TIR domain//ATPase domain predominantly from Archaea//TIR domain	signal transduction	ADP binding//ATP binding//protein binding//ATPase activity	--	YES	YES
Cluster-15809.1478	-1.97702	0.000468823	0.00396088	-1.81542	3.04586e-12	1.73243e-10	hypothetical protein LSAT_7X45481 [Lactuca sativa]	PREDICTED: Lactuca sativa protein NRT1/ PTR FAMILY 6.2-like (LOC111893354), mRNA	--	Protein NRT1/ PTR FAMILY 6.2 OS=Arabidopsis thaliana OX=3702 GN=NPF6.2 PE=1 SV=1	POT family	transmembrane transport	transmembrane transporter activity	membrane	YES	YES
Cluster-19659.0	-1.98095	0.000733252	0.00580773	-1.99998	4.53097e-08	1.12622e-06	protein SULFUR DEFICIENCY-INDUCED 1-like [Lactuca sativa]	PREDICTED: Lactuca sativa protein SULFUR DEFICIENCY-INDUCED 1-like (LOC111885583), mRNA	--	Protein SULFUR DEFICIENCY-INDUCED 1 OS=Arabidopsis thaliana OX=3702 GN=SDI1 PE=2 SV=1	Tetratricopeptide repeat//Tetratricopeptide repeat//Tetratricopeptide repeat//Tetratricopeptide repeat	--	protein binding	--	YES	YES
Cluster-15809.3070	-1.98382	1.29394e-07	2.96415e-06	-2.29854	4.36167e-23	9.5308e-21	metacaspase-3-like [Lactuca sativa]	PREDICTED: Lactuca sativa metacaspase-3-like (LOC111899539), mRNA	--	Metacaspase-1 OS=Arabidopsis thaliana OX=3702 GN=AMC1 PE=1 SV=1	[2Fe-2S] binding domain	oxidation-reduction process	metal ion binding//oxidoreductase activity	--	YES	YES
Cluster-20229.0	-1.98397	0.000214654	0.00203584	-1.61355	6.41603e-05	0.000751148	putative disease resistance protein At4g19050 [Lactuca sativa]	PREDICTED: Lactuca sativa putative disease resistance protein At4g19050 (LOC111876949), mRNA	--	Putative disease resistance protein At4g19050 OS=Arabidopsis thaliana OX=3702 GN=At4g19050 PE=3 SV=2	Leucine rich repeat//Leucine Rich Repeat	--	protein binding	--	YES	YES
Cluster-19497.0	-1.98885	0.000269712	0.00247479	-1.54098	0.00018315	0.00186252	cysteine proteinase inhibitor A-like [Lactuca sativa]	PREDICTED: Lactuca sativa cysteine proteinase inhibitor A-like (LOC111878960), mRNA	--	Cysteine proteinase inhibitor 5 OS=Arabidopsis thaliana OX=3702 GN=CYS5 PE=2 SV=2	Cystatin domain//Aspartic acid proteinase inhibitor	--	cysteine-type endopeptidase inhibitor activity	--	YES	YES
Cluster-13259.0	-2.00231	0.000179315	0.0017465	-2.15664	1.96628e-08	5.28706e-07	hypothetical protein LSAT_6X58140 [Lactuca sativa]	PREDICTED: Lactuca sativa probable aldo-keto reductase 4 (LOC111885401), mRNA	--	Probable aldo-keto reductase 4 OS=Arabidopsis thaliana OX=3702 GN=At1g60710 PE=2 SV=1	--	--	--	--	YES	YES
Cluster-15809.8110	-2.02043	0.00813759	0.04026	-1.59239	0.00780724	0.0403994	hypothetical protein LSAT_2X22961 [Lactuca sativa]	PREDICTED: Lactuca sativa uncharacterized LOC111894394 (LOC111894394), partial mRNA	--	--	Phorbol esters/diacylglycerol binding domain (C1 domain)	intracellular signal transduction	--	--	YES	YES
Cluster-5547.0	-2.02064	7.72985e-06	0.000116357	-2.34432	2.30619e-15	2.16952e-13	hypothetical protein LSAT_3X46100 [Lactuca sativa]	PREDICTED: Lactuca sativa uncharacterized LOC111884277 (LOC111884277), mRNA	--	1-phosphatidylinositol phosphodiesterase OS=Listeria monocytogenes serovar 1/2a (strain ATCC BAA-679 / EGD-e) OX=169963 GN=plcA PE=1 SV=1	--	--	--	--	YES	YES
Cluster-15809.3558	-2.02722	0.00653164	0.0339817	-2.39883	0.000495754	0.00430937	receptor-like protein kinase FERONIA [Lactuca sativa]	PREDICTED: Lactuca sativa receptor-like protein kinase FERONIA (LOC111885056), mRNA	--	Probable serine/threonine-protein kinase PIX13 OS=Arabidopsis thaliana OX=3702 GN=PIX13 PE=1 SV=2	Protein tyrosine and serine/threonine kinase//Protein kinase domain	protein phosphorylation	protein kinase activity//ATP binding	--	YES	YES
Cluster-10865.0	-2.03952	6.2634e-05	0.000709183	-1.67118	1.71019e-05	0.000234942	hypothetical protein LSAT_8X34840 [Lactuca sativa]	PREDICTED: Lactuca sativa probable transmembrane ascorbate ferrireductase 3 (LOC111904401), mRNA	cytochrome b-561	Probable transmembrane ascorbate ferrireductase 3 OS=Arabidopsis thaliana OX=3702 GN=CYB561C PE=2 SV=1	Golgi 4-transmembrane spanning transporter//MOZ/SAS family	histone acetylation//obsolete acyl-carrier-protein biosynthetic process//regulation of transcription, DNA-templated	histone acetyltransferase activity	histone acetyltransferase complex//integral component of membrane	YES	YES
Cluster-15809.7711	-2.04285	0.000285963	0.00260681	-2.01773	0.0021186	0.0144355	protein DETOXIFICATION 16-like isoform X1 [Lactuca sativa]	PREDICTED: Lactuca sativa protein DETOXIFICATION 16-like (LOC111913573), transcript variant X2, mRNA	--	Protein DETOXIFICATION 16 OS=Arabidopsis thaliana OX=3702 GN=DTX16 PE=2 SV=1	MatE	transport//transmembrane transport	xenobiotic transmembrane transporter activity//antiporter activity	membrane	YES	YES
Cluster-15809.10854	-2.04418	0.00710524	0.0360718	-1.83293	1.99759e-07	4.37606e-06	hypothetical protein LSAT_1X45081 [Lactuca sativa]	PREDICTED: Lactuca sativa cellulose synthase A catalytic subunit 1 [UDP-forming]-like (LOC111911908), mRNA	cellulose synthase A	Cellulose synthase A catalytic subunit 1 [UDP-forming] OS=Arabidopsis thaliana OX=3702 GN=CESA1 PE=1 SV=1	Cellulose synthase	UDP-glucose metabolic process//sucrose metabolic process//starch metabolic process//cellulose biosynthetic process	cellulose synthase (UDP-forming) activity	membrane	YES	YES
Cluster-9569.0	-2.04618	0.000119901	0.00124202	-1.70313	8.54834e-05	0.000967327	hypothetical protein LSAT_4X14841 [Lactuca sativa]	PREDICTED: Lactuca sativa reticulon-like protein B9 (LOC111894427), mRNA	--	Reticulon-like protein B9 OS=Arabidopsis thaliana OX=3702 GN=RTNLB9 PE=2 SV=1	--	--	--	--	YES	YES
Cluster-15809.413	-2.05299	0.000576262	0.00473285	-2.32174	7.81682e-06	0.000116981	wall-associated receptor kinase-like 1 [Lactuca sativa]	PREDICTED: Lactuca sativa wall-associated receptor kinase-like 1 (LOC111885135), mRNA	--	Wall-associated receptor kinase-like 8 OS=Arabidopsis thaliana OX=3702 GN=WAKL8 PE=2 SV=1	Wall-associated kinase//Wall-associated receptor kinase galacturonan-binding	phosphorylation//serine family amino acid metabolic process	protein serine/threonine kinase activity//polysaccharide binding	integral component of membrane	YES	YES
Cluster-15809.3719	-2.05634	0.00011416	0.00119509	-1.56256	9.78607e-06	0.000142822	uncharacterized protein LOC111918964 [Lactuca sativa]	PREDICTED: Lactuca sativa uncharacterized LOC111918964 (LOC111918964), mRNA	DNA-3-methyladenine glycosylase I	--	--	--	--	--	YES	YES
Cluster-13166.0	-2.05753	0.00060262	0.00492764	-1.74036	4.24688e-05	0.000524217	uncharacterized protein LOC111881092 isoform X1 [Lactuca sativa]	PREDICTED: Lactuca sativa uncharacterized LOC111881092 (LOC111881092), transcript variant X1, mRNA	--	--	RING-variant domain	--	zinc ion binding	--	YES	YES
Cluster-15809.5195	-2.07114	8.88837e-09	2.7087e-07	-1.64268	6.65196e-12	3.53866e-10	UDP-URONIC ACID TRANSPORTER 1-like [Lactuca sativa]	PREDICTED: Lactuca sativa UDP-URONIC ACID TRANSPORTER 1-like (LOC111879355), mRNA	--	Probable sugar phosphate/phosphate translocator At3g10290 OS=Arabidopsis thaliana OX=3702 GN=At3g10290 PE=3 SV=1	EamA-like transporter family	--	--	integral component of membrane//membrane	YES	YES
Cluster-3800.0	-2.07164	0.00211024	0.0138478	-2.21823	1.32379e-08	3.68578e-07	hypothetical protein LSAT_7X26060 [Lactuca sativa]	PREDICTED: Lactuca sativa membrane protein PM19L-like (LOC111880695), mRNA	--	Membrane protein PM19L OS=Oryza sativa subsp. japonica OX=39947 GN=PM19L PE=2 SV=1	--	--	--	--	YES	YES
Cluster-13497.0	-2.07316	6.05855e-05	0.000689476	-1.6249	1.89743e-06	3.30518e-05	BTB/POZ domain-containing protein At5g48800-like isoform X1 [Lactuca sativa]	PREDICTED: Lactuca sativa BTB/POZ domain-containing protein At5g48800-like (LOC111885516), transcript variant X1, mRNA	--	BTB/POZ domain-containing protein At5g48800 OS=Arabidopsis thaliana OX=3702 GN=At5g48800 PE=2 SV=1	Homeobox associated leucine zipper//SWI5-dependent HO expression protein 3	regulation of transcription, DNA-templated//mRNA transport//endoplasmic reticulum inheritance	sequence-specific DNA binding	--	YES	YES
Cluster-8997.0	-2.08548	3.02544e-05	0.000376309	-1.7768	2.14952e-08	5.72624e-07	early nodulin-like protein 1 [Lactuca sativa]	PREDICTED: Lactuca sativa early nodulin-like protein 1 (LOC111877305), mRNA	--	Early nodulin-like protein 1 OS=Arabidopsis thaliana OX=3702 GN=At2g25060 PE=2 SV=2	Plastocyanin-like domain	obsolete electron transport	electron transfer activity	--	YES	YES
Cluster-12008.0	-2.09608	2.07281e-05	0.000272771	-1.65888	3.48583e-12	1.96326e-10	probable LRR receptor-like serine/threonine-protein kinase At1g67720 isoform X2 [Lactuca sativa]	PREDICTED: Lactuca sativa probable LRR receptor-like serine/threonine-protein kinase At1g67720 (LOC111916407), transcript variant X3, mRNA	--	Probable LRR receptor-like serine/threonine-protein kinase At1g67720 OS=Arabidopsis thaliana OX=3702 GN=At1g67720 PE=1 SV=1	Leucine Rich Repeat//Protein tyrosine and serine/threonine kinase//Dystroglycan (Dystrophin-associated glycoprotein 1)//Protein kinase domain//Leucine rich repeat	obsolete cytoskeletal anchoring at plasma membrane//protein phosphorylation	protein binding//ATP binding//protein kinase activity	dystrophin-associated glycoprotein complex	YES	YES
Cluster-5914.0	-2.09847	0.00154931	0.0107213	-2.38063	7.90598e-07	1.51725e-05	--	--	--	--	--	--	--	--	YES	YES
Cluster-15722.0	-2.10033	0.00588773	0.0312564	-2.35834	0.000153097	0.00160269	hypothetical protein LSAT_7X46840 [Lactuca sativa]	PREDICTED: Lactuca sativa uncharacterized LOC111882271 (LOC111882271), mRNA	--	--	SAM domain (Sterile alpha motif)	--	protein binding	--	YES	YES
Cluster-15809.8528	-2.11151	2.0781e-07	4.52586e-06	-1.65951	1.93857e-14	1.57111e-12	hypothetical protein LSAT_9X63620 [Lactuca sativa]	PREDICTED: Lactuca sativa tropinone reductase homolog At5g06060-like (LOC111912423), mRNA	tropinone reductase I	Senescence-associated protein 13 OS=Arabidopsis thaliana OX=3702 GN=SAG13 PE=1 SV=1	Zinc-binding dehydrogenase//Telomere-length maintenance and DNA damage repair//NAD dependent epimerase/dehydratase family	phosphorylation//oxidation-reduction process//serine family amino acid metabolic process	catalytic activity//obsolete coenzyme binding//protein serine/threonine kinase activity	--	YES	YES
Cluster-15809.429	-2.11652	1.10037e-05	0.000157921	-2.58376	2.20778e-22	4.48374e-20	hypothetical protein LSAT_8X72140 [Lactuca sativa]	PREDICTED: Lactuca sativa protein GRAVITROPIC IN THE LIGHT 1-like (LOC111880336), transcript variant X1, mRNA	--	Protein GRAVITROPIC IN THE LIGHT 1 OS=Arabidopsis thaliana OX=3702 GN=GIL1 PE=2 SV=1	RNA polymerase Rpb6	purine nucleobase metabolic process//pyrimidine nucleobase metabolic process//transcription, DNA-templated	DNA binding//DNA-directed 5'-3' RNA polymerase activity	nucleolus	YES	YES
Cluster-6380.0	-2.13162	0.000325739	0.00290475	-2.38432	2.58854e-10	1.02842e-08	hypothetical protein LSAT_8X153161 [Lactuca sativa]	PREDICTED: Lactuca sativa uncharacterized LOC111903505 (LOC111903505), mRNA	--	--	--	--	--	--	YES	YES
Cluster-11990.0	-2.14898	0.000259079	0.00238898	-1.74106	6.89567e-06	0.000104786	blue copper protein [Lactuca sativa]	PREDICTED: Lactuca sativa blue copper protein (LOC111911682), mRNA	--	Blue copper protein OS=Pisum sativum OX=3888 PE=2 SV=1	Plastocyanin-like domain	obsolete electron transport	electron transfer activity	--	YES	YES
Cluster-15809.5460	-2.15912	0.00108867	0.00805164	-2.58771	4.06001e-07	8.2991e-06	TMV resistance protein N-like isoform X2 [Lactuca sativa]	PREDICTED: Lactuca sativa TMV resistance protein N-like (LOC111913090), transcript variant X2, mRNA	--	Disease resistance protein Roq1 OS=Nicotiana benthamiana OX=4100 GN=ROQ1 PE=1 SV=1	NB-ARC domain	--	ADP binding	--	YES	YES
Cluster-3603.0	-2.16072	3.94956e-08	1.01951e-06	-2.33016	2.12956e-09	7.04243e-08	hypothetical protein LSAT_2X59780 [Lactuca sativa]	PREDICTED: Lactuca sativa uncharacterized LOC111917499 (LOC111917499), mRNA	DNA-3-methyladenine glycosylase I	Probable GMP synthase [glutamine-hydrolyzing] OS=Helicobacter hepaticus (strain ATCC 51449 / 3B1) OX=235279 GN=guaA PE=3 SV=1	Methyladenine glycosylase	base-excision repair	DNA-3-methyladenine glycosylase activity	--	YES	YES
Cluster-19490.0	-2.16327	0.000107086	0.00113019	-1.8072	1.10324e-05	0.000158349	uncharacterized protein LOC111906759 [Lactuca sativa]	PREDICTED: Lactuca sativa uncharacterized LOC111906759 (LOC111906759), mRNA	--	--	--	--	--	--	YES	YES
Cluster-15809.3701	-2.18209	3.2763e-12	2.01516e-10	-2.02154	1.14349e-29	3.68962e-27	probable serine/threonine-protein kinase BSK3 isoform X2 [Lactuca sativa]	PREDICTED: Lactuca sativa probable serine/threonine-protein kinase BSK3 (LOC111907501), transcript variant X1, mRNA	BR-signaling kinase	Serine/threonine-protein kinase BSK5 OS=Arabidopsis thaliana OX=3702 GN=BSK5 PE=1 SV=1	Tetratricopeptide repeat//Protein kinase domain//Protein tyrosine and serine/threonine kinase//Tetratricopeptide repeat//Tetratricopeptide repeat	protein phosphorylation	protein kinase activity//protein binding//ATP binding	--	YES	YES
Cluster-15809.12519	-2.18808	1.07609e-07	2.51834e-06	-1.71312	2.90762e-19	4.44185e-17	hypothetical protein LSAT_6X12340 [Lactuca sativa]	PREDICTED: Lactuca sativa endoglucanase 6-like (LOC111918791), mRNA	--	Endoglucanase 6 OS=Arabidopsis thaliana OX=3702 GN=At1g64390 PE=2 SV=2	Pescadillo N-terminus//Glycosyl hydrolase family 9//Carbohydrate binding domain CBM49	carbohydrate metabolic process//ribosome biogenesis	hydrolase activity, hydrolyzing O-glycosyl compounds//carbohydrate binding	nucleolus	YES	YES
Cluster-19014.1	-2.19461	0.0013364	0.0095323	-2.05328	2.88367e-05	0.00037191	hypothetical protein LSAT_3X30600 [Lactuca sativa]	PREDICTED: Cynara cardunculus var. scolymus BTB/POZ domain-containing protein At1g67900-like (LOC112528747), transcript variant X3, mRNA	--	BTB/POZ domain-containing protein At1g67900 OS=Arabidopsis thaliana OX=3702 GN=At1g67900 PE=1 SV=1	--	--	--	--	YES	YES
Cluster-19059.0	-2.19822	0.00447181	0.0251497	-2.10026	0.000211955	0.00211978	hypothetical protein LSAT_8X136401 [Lactuca sativa]	PREDICTED: Lactuca sativa O-acyltransferase WSD1-like (LOC111904130), mRNA	--	O-acyltransferase WSD1 OS=Arabidopsis thaliana OX=3702 GN=WSD1 PE=2 SV=1	Wax ester synthase-like Acyl-CoA acyltransferase domain//WS/DGAT C-terminal domain	glycerolipid biosynthetic process//obsolete acyl-carrier-protein biosynthetic process//glycerolipid metabolic process	diacylglycerol O-acyltransferase activity	--	YES	YES
Cluster-15809.73	-2.20081	7.38549e-13	5.23264e-11	-1.83647	1.04586e-09	3.6621e-08	BTB/POZ domain-containing protein NPY1 [Lactuca sativa]	PREDICTED: Lactuca sativa BTB/POZ domain-containing protein NPY1 (LOC111905192), mRNA	--	BTB/POZ domain-containing protein NPY1 OS=Arabidopsis thaliana OX=3702 GN=NPY1 PE=2 SV=1	Domain of unknown function (DUF3377)	--	metalloendopeptidase activity	--	YES	YES
Cluster-15809.5935	-2.21724	0.000190056	0.0018378	-2.30343	9.53395e-10	3.36564e-08	disease resistance protein RML1A-like [Lactuca sativa]	PREDICTED: Lactuca sativa disease resistance protein RML1B-like (LOC111893557), mRNA	--	Disease resistance protein RPV1 OS=Vitis rotundifolia OX=103349 GN=RPV1 PE=1 SV=1	ATPase domain predominantly from Archaea//NB-ARC domain//ABC transporter	--	ATPase activity//ADP binding//ATP binding	--	YES	YES
Cluster-20702.0	-2.25302	6.20342e-05	0.000704054	-2.10382	3.50401e-06	5.69835e-05	hypothetical protein LSAT_1X56241 [Lactuca sativa]	PREDICTED: Lactuca sativa inactive protein RESTRICTED TEV MOVEMENT 2 (LOC111916559), mRNA	--	--	--	--	--	--	YES	YES
Cluster-15809.12119	-2.26104	2.3892e-08	6.55527e-07	-2.12312	1.13325e-20	1.95627e-18	root phototropism protein 3-like [Lactuca sativa]	PREDICTED: Lactuca sativa root phototropism protein 3-like (LOC111893964), mRNA	--	Root phototropism protein 3 OS=Arabidopsis thaliana OX=3702 GN=RPT3 PE=1 SV=2	GrpE//Cell division protein ZapB//BTB/POZ domain	FtsZ-dependent cytokinesis//cell septum assembly//protein folding	chaperone binding//adenyl-nucleotide exchange factor activity//protein binding//protein homodimerization activity	cytoplasm	YES	YES
Cluster-15809.10983	-2.26483	2.07455e-18	3.57281e-16	-2.19388	3.54916e-52	3.71318e-49	Lipase, GDSL [Cynara cardunculus var. scolymus]	PREDICTED: Lactuca sativa GDSL esterase/lipase LTL1-like (LOC111886526), mRNA	--	GDSL esterase/lipase LTL1 OS=Arabidopsis thaliana OX=3702 GN=LTL1 PE=2 SV=1	GDSL-like Lipase/Acylhydrolase	--	hydrolase activity, acting on ester bonds	--	YES	YES
Cluster-20312.0	-2.2878	4.09583e-13	3.07032e-11	-1.8411	8.15348e-11	3.60896e-09	hypothetical protein LSAT_6X85720 [Lactuca sativa]	PREDICTED: Lactuca sativa protein ACCELERATED CELL DEATH 6-like (LOC111890858), mRNA	--	--	Leukotriene A4 hydrolase, C-terminal//Interleukin-1 / 18//Ankyrin repeat	immune response//signal transduction//inflammatory response	cytokine activity//metallopeptidase activity//protein binding//zinc ion binding	extracellular space	YES	YES
Cluster-15809.5799	-2.29044	1.37225e-08	3.98998e-07	-1.82813	0.00779073	0.040335	probable trehalose-phosphate phosphatase D [Lactuca sativa]	PREDICTED: Lactuca sativa probable trehalose-phosphate phosphatase D (LOC111899324), mRNA	trehalose 6-phosphate phosphatase	Probable trehalose-phosphate phosphatase D OS=Arabidopsis thaliana OX=3702 GN=TPPD PE=2 SV=1	Trehalose-phosphatase	trehalose biosynthetic process	catalytic activity	--	YES	YES
Cluster-15809.6732	-2.30245	0.00243952	0.0156707	-1.91223	0.000168036	0.00172662	disease resistance protein RML1A-like isoform X2 [Lactuca sativa]	PREDICTED: Lactuca sativa disease resistance protein RML1A-like (LOC111911860), transcript variant X2, mRNA	--	Disease resistance protein Roq1 OS=Nicotiana benthamiana OX=4100 GN=ROQ1 PE=1 SV=1	Torsin//ATPase domain predominantly from Archaea//RNA helicase//Sigma-54 interaction domain//NB-ARC domain//ABC transporter//ATPase family associated with various cellular activities (AAA)//AAA domain (dynein-related subfamily)	regulation of transcription, DNA-templated	transcription factor binding//RNA helicase activity//ATPase activity//ADP binding//ATP binding//RNA binding	transcription regulator complex	YES	YES
Cluster-15809.1722	-2.32942	7.5988e-05	0.000839996	-2.03656	4.23597e-07	8.63832e-06	putative F-box domain, Galactose oxidase, beta-propeller [Helianthus annuus]	PREDICTED: Lactuca sativa protein UNUSUAL FLORAL ORGANS-like (LOC111908883), mRNA	--	Protein UNUSUAL FLORAL ORGANS OS=Arabidopsis thaliana OX=3702 GN=UFO PE=1 SV=2	F-box-like//F-box domain//Kelch motif	--	protein binding	--	YES	YES
Cluster-15809.15883	-2.33376	0.00317317	0.0193543	-2.57398	0.00771332	0.0400154	disease resistance-like protein DSC1 isoform X2 [Lactuca sativa]	PREDICTED: Lactuca sativa disease resistance-like protein DSC1 (LOC111889222), transcript variant X3, mRNA	--	Disease resistance-like protein CSA1 OS=Arabidopsis thaliana OX=3702 GN=CSA1 PE=3 SV=1	Leucine Rich repeat//Leucine rich repeat//Leucine Rich Repeat	--	protein binding	--	YES	YES
Cluster-4547.0	-2.35638	0.00294579	0.01817	-2.53508	0.000180584	0.00183964	--	PREDICTED: Lactuca sativa uncharacterized LOC111894129 (LOC111894129), ncRNA	--	--	--	--	--	--	YES	YES
Cluster-4547.1	-2.37127	7.9671e-05	0.000870629	-2.22353	2.89259e-06	4.79902e-05	--	Taraxacum officinale chloroplast, complete genome	--	--	--	--	--	--	YES	YES
Cluster-15809.11934	-2.37545	2.99127e-16	3.74835e-14	-2.12368	3.89563e-16	4.01482e-14	mannose/glucose-specific lectin-like isoform X1 [Lactuca sativa]	PREDICTED: Lactuca sativa mannose/glucose-specific lectin-like (LOC111908579), transcript variant X2, mRNA	--	Mannose/glucose-specific lectin (Fragment) OS=Parkia platycephala OX=185447 PE=1 SV=1	--	--	--	--	YES	YES
Cluster-15809.9273	-2.40662	4.61563e-09	1.50932e-07	-2.12592	9.10206e-06	0.000133894	disease resistance protein RML1A-like isoform X1 [Lactuca sativa]	PREDICTED: Lactuca sativa disease resistance protein RML1A-like (LOC111895049), transcript variant X2, mRNA	--	--	Ubiquitin fusion degradation protein UFD1	ubiquitin-dependent protein catabolic process	--	--	YES	YES
Cluster-15809.9380	-2.41712	3.72945e-06	6.11553e-05	-2.32491	0.000187918	0.00190596	hypothetical protein LSAT_1X94121 [Lactuca sativa]	PREDICTED: Lactuca sativa disease resistance protein RML1A-like (LOC111895057), transcript variant X2, mRNA	--	Disease resistance protein RUN1 OS=Vitis rotundifolia OX=103349 GN=RUN1 PE=1 SV=1	NB-ARC domain	--	ADP binding	--	YES	YES
Cluster-16638.0	-2.42852	0.000114625	0.00119883	-2.43094	0.00270815	0.0176613	hypothetical protein LSAT_3X87760 [Lactuca sativa]	PREDICTED: Lactuca sativa glutathione S-transferase F11-like (LOC111880263), mRNA	glutathione S-transferase	Glutathione S-transferase F11 OS=Arabidopsis thaliana OX=3702 GN=GSTF11 PE=2 SV=1	SCAN domain//Glutathione S-transferase, N-terminal domain//Glutathione S-transferase, N-terminal domain//Glutathione S-transferase, N-terminal domain	regulation of transcription, DNA-templated	protein binding//DNA-binding transcription factor activity	transcription regulator complex	YES	YES
Cluster-15809.11780	-2.43195	8.57223e-05	0.000927834	-2.51839	6.49186e-07	1.27037e-05	membrane protein PM19L [Lactuca sativa]	PREDICTED: Lactuca sativa membrane protein PM19L (LOC111881771), mRNA	--	Membrane protein PM19L OS=Oryza sativa subsp. japonica OX=39947 GN=PM19L PE=2 SV=1	FtsX-like permease family//DHHC palmitoyltransferase//MIZ/SP-RING zinc finger	obsolete acyl-carrier-protein biosynthetic process	palmitoyltransferase activity//zinc ion binding	membrane	YES	YES
Cluster-19930.0	-2.43284	4.6821e-05	0.00055075	-1.98272	2.14505e-05	0.000285104	hypothetical protein LSAT_6X57280 [Lactuca sativa]	PREDICTED: Lactuca sativa uncharacterized LOC111891249 (LOC111891249), mRNA	--	--	--	--	--	--	YES	YES
Cluster-15809.11910	-2.4378	1.46643e-06	2.66633e-05	-2.20459	6.54766e-41	3.58822e-38	beta-tubulin 1 [Eucalyptus pilularis]	PREDICTED: Lactuca sativa tubulin beta chain-like (LOC111920833), mRNA	tubulin beta	Tubulin beta-7 chain OS=Gossypium hirsutum OX=3635 PE=2 SV=1	Tubulin/FtsZ family, GTPase domain	--	GTPase activity	--	YES	YES
Cluster-11172.0	-2.47234	1.11827e-08	3.32345e-07	-2.40181	1.40423e-15	1.34297e-13	hypothetical protein LSAT_2X31000 [Lactuca sativa]	PREDICTED: Lactuca sativa proline-rich receptor-like protein kinase PERK9 (LOC111886021), mRNA	interleukin-1 receptor-associated kinase 4	Receptor-like protein kinase ANXUR2 OS=Arabidopsis thaliana OX=3702 GN=ANX2 PE=1 SV=1	AIG1 family//Protein kinase domain//Protein tyrosine and serine/threonine kinase	protein phosphorylation	ATP binding//protein kinase activity//GTP binding	--	YES	YES
Cluster-14954.0	-2.47253	7.18207e-06	0.000108951	-2.094	0.000165569	0.00170381	probable calcium-binding protein CML45 [Lactuca sativa]	PREDICTED: Lactuca sativa probable calcium-binding protein CML45 (LOC111903195), mRNA	--	Probable calcium-binding protein CML46 OS=Arabidopsis thaliana OX=3702 GN=CML46 PE=1 SV=1	EF-hand domain pair//Secreted protein acidic and rich in cysteine Ca binding region//Cytoskeletal-regulatory complex EF hand//EF-hand domain//EF hand//EF hand	--	protein binding//calcium ion binding	--	YES	YES
Cluster-19667.0	-2.47689	1.77337e-05	0.000238315	-2.51095	1.30265e-10	5.53867e-09	hypothetical protein LSAT_4X5541 [Lactuca sativa]	--	--	--	Oxaloacetate decarboxylase, gamma chain	sodium ion export across plasma membrane//arginine metabolic process//pyruvate metabolic process//sodium ion transport//proline metabolic process	sodium ion transmembrane transporter activity//oxaloacetate decarboxylase activity	membrane	YES	YES
Cluster-6091.0	-2.47927	6.99317e-09	2.18874e-07	-2.15024	1.02874e-17	1.33023e-15	--	PREDICTED: Lactuca sativa arabinogalactan peptide 13-like (LOC111900788), mRNA	--	--	--	--	--	--	YES	YES
Cluster-15809.12001	-2.48558	5.18745e-10	2.12193e-08	-2.20993	1.35196e-25	3.43209e-23	hypothetical protein LSAT_9X95821 [Lactuca sativa]	PREDICTED: Lactuca sativa receptor-like protein kinase THESEUS 1 (LOC111895468), mRNA	--	Receptor-like protein kinase THESEUS 1 OS=Arabidopsis thaliana OX=3702 GN=THE1 PE=1 SV=1	PNGase C-terminal domain, mannose-binding module PAW//Protein kinase domain//Protein tyrosine and serine/threonine kinase//Alpha adaptin AP2, C-terminal domain	glycoprotein catabolic process//intracellular protein transport//vesicle-mediated transport//protein phosphorylation	protein kinase activity//ATP binding	cytoplasm//clathrin adaptor complex	YES	YES
Cluster-8848.0	-2.48734	4.04948e-09	1.34116e-07	-2.51248	3.59511e-13	2.3778e-11	hypothetical protein LSAT_7X112181 [Lactuca sativa]	PREDICTED: Lactuca sativa uncharacterized LOC111895069 (LOC111895069), mRNA	--	Auxin-responsive protein SAUR76 OS=Arabidopsis thaliana OX=3702 GN=SAUR76 PE=1 SV=1	Auxin responsive protein//Exocyst complex component Sec6	response to auxin//exocytosis	--	exocyst	YES	YES
Cluster-21005.0	-2.51833	1.35597e-14	1.29002e-12	-2.47972	1.92678e-27	5.40831e-25	hypothetical protein LSAT_3X131120 [Lactuca sativa]	PREDICTED: Lactuca sativa hydroquinone glucosyltransferase-like (LOC111915011), mRNA	hydroquinone glucosyltransferase	Hydroquinone glucosyltransferase OS=Rauvolfia serpentina OX=4060 GN=AS PE=1 SV=1	UDP-glucoronosyl and UDP-glucosyl transferase//Glycosyltransferase family 28 C-terminal domain	--	transferase activity, transferring hexosyl groups	--	YES	YES
Cluster-10830.0	-2.52071	0.000198334	0.00191123	-2.37898	3.56949e-06	5.79119e-05	pollen-specific leucine-rich repeat extensin-like protein 1 isoform X1 [Lactuca sativa]	PREDICTED: Lactuca sativa proteoglycan 4-like (LOC111884992), transcript variant X1, mRNA	--	--	BRK domain//AP-5 complex subunit sigma-1	endosomal transport//double-strand break repair via homologous recombination	hydrolase activity, acting on acid anhydrides//protein binding	AP-type membrane coat adaptor complex	YES	YES
Cluster-17338.0	-2.52348	2.3533e-05	0.000303265	-2.31989	6.8764e-12	3.65243e-10	protein SRG1-like [Lactuca sativa]	PREDICTED: Lactuca sativa protein SRG1-like (LOC111909531), mRNA	--	Protein SRG1 OS=Arabidopsis thaliana OX=3702 GN=SRG1 PE=2 SV=1	2OG-Fe(II) oxygenase superfamily	oxidation-reduction process	oxidoreductase activity	--	YES	YES
Cluster-15809.4327	-2.54796	6.40981e-06	9.87887e-05	-2.10752	3.49494e-13	2.32491e-11	uncharacterized protein LOC111903718 isoform X1 [Lactuca sativa]	PREDICTED: Lactuca sativa ankyrin repeat-containing protein NPR4-like (LOC111903718), transcript variant X2, mRNA	--	Proline-rich receptor-like protein kinase PERK1 OS=Arabidopsis thaliana OX=3702 GN=PERK1 PE=1 SV=1	Ankyrin repeat//Ankyrin repeat	--	protein binding	--	YES	YES
Cluster-17583.0	-2.61925	6.04539e-05	0.000688212	-2.31476	2.3375e-18	3.22809e-16	BTB/POZ domain-containing protein SR1IP1-like [Lactuca sativa]	PREDICTED: Lactuca sativa BTB/POZ domain-containing protein SR1IP1-like (LOC111906402), transcript variant X1, mRNA	--	BTB/POZ domain-containing protein SR1IP1 OS=Arabidopsis thaliana OX=3702 GN=SR1IP1 PE=1 SV=2	Centrosomin N-terminal motif 1//BTB/POZ domain//Homeobox associated leucine zipper	regulation of transcription, DNA-templated	sequence-specific DNA binding//protein binding	microtubule organizing center	YES	YES
Cluster-19958.0	-2.62156	4.45668e-09	1.46304e-07	-2.77832	1.08134e-08	3.0803e-07	hypothetical protein LSAT_5X117660 [Lactuca sativa]	PREDICTED: Lactuca sativa protein DMR6-LIKE OXYGENASE 2-like (LOC111877983), mRNA	--	Feruloyl CoA ortho-hydroxylase 2 OS=Arabidopsis thaliana OX=3702 GN=F6'H2 PE=1 SV=1	2OG-Fe(II) oxygenase superfamily	oxidation-reduction process	oxidoreductase activity	--	YES	YES
Cluster-18489.1	-2.62504	0.00714613	0.0362466	-2.80211	0.000302835	0.00284422	uncharacterized protein LOC111885958 [Lactuca sativa]	PREDICTED: Lactuca sativa uncharacterized LOC111885958 (LOC111885958), mRNA	--	--	XFP C-terminal domain	carbohydrate metabolic process	aldehyde-lyase activity	--	YES	YES
Cluster-14064.0	-2.62652	5.03135e-06	7.96267e-05	-2.49896	7.7227e-08	1.82871e-06	pathogenesis-related protein 5-like isoform X1 [Lactuca sativa]	PREDICTED: Lactuca sativa pathogenesis-related protein 5-like (LOC111877782), transcript variant X1, mRNA	--	Pathogenesis-related thaumatin-like protein 3.5 OS=Cryptomeria japonica OX=3369 PE=1 SV=1	--	--	--	--	YES	YES
Cluster-19070.0	-2.67304	0.0010184	0.00760356	-2.23492	0.000329961	0.00306729	protein SPIRAL1-like 5 [Lactuca sativa]	PREDICTED: Lactuca sativa protein SPIRAL1-like 5 (LOC111901113), mRNA	protein SPIRAL1 and related proteins	Protein SPIRAL1-like 5 OS=Arabidopsis thaliana OX=3702 GN=SP1L5 PE=2 SV=1	--	--	--	--	YES	YES
Cluster-4730.0	-2.68249	2.48839e-05	0.000318353	-2.43023	7.86528e-19	1.15063e-16	protein NRT1/ PTR FAMILY 7.3-like [Lactuca sativa]	PREDICTED: Lactuca sativa protein NRT1/ PTR FAMILY 7.3-like (LOC111907361), mRNA	--	Protein NRT1/ PTR FAMILY 7.3 OS=Arabidopsis thaliana OX=3702 GN=NPF7.3 PE=1 SV=2	POT family	transmembrane transport	transmembrane transporter activity	membrane	YES	YES
Cluster-7853.0	-2.68384	1.43774e-10	6.49847e-09	-2.35691	2.67962e-18	3.65667e-16	hypothetical protein LSAT_6X37461 [Lactuca sativa]	PREDICTED: Lactuca sativa uncharacterized LOC111905343 (LOC111905343), mRNA	--	--	Bacteriophage phi-29 early protein GP16.7	viral DNA genome replication	--	--	YES	YES
Cluster-15809.13372	-2.68649	1.2429e-20	2.65863e-18	-2.26217	1.01763e-14	8.61117e-13	MLO-like protein 11 [Lactuca sativa]	PREDICTED: Lactuca sativa MLO-like protein 11 (LOC111910190), mRNA	mlo protein	MLO-like protein 11 OS=Arabidopsis thaliana OX=3702 GN=MLO11 PE=2 SV=1	Mlo family	defense response	--	integral component of membrane	YES	YES
Cluster-13330.0	-2.70772	2.80486e-05	0.00035257	-2.76291	9.70374e-07	1.82772e-05	hypothetical protein LSAT_1X25160 [Lactuca sativa]	PREDICTED: Lactuca sativa uncharacterized LOC111913481 (LOC111913481), mRNA	--	--	--	--	--	--	YES	YES
Cluster-16585.0	-2.71194	0.00697022	0.0358573	-2.89648	0.000961559	0.00750691	uncharacterized protein LOC111897964 [Lactuca sativa]	PREDICTED: Lactuca sativa uncharacterized LOC111897964 (LOC111897964), mRNA	--	--	Kelch motif	--	protein binding	--	YES	YES
Cluster-3670.0	-2.7433	0.000768171	0.00599662	-2.78114	0.000345119	0.00318249	uncharacterized protein LOC111898201 [Lactuca sativa]	PREDICTED: Lactuca sativa uncharacterized LOC111898201 (LOC111898201), mRNA	--	--	--	--	--	--	YES	YES
Cluster-10550.0	-2.76621	0.00283865	0.0176375	-3.23409	2.31061e-07	4.99836e-06	hypothetical protein LSAT_1X27801 [Lactuca sativa]	PREDICTED: Lactuca sativa uncharacterized LOC111913611 (LOC111913611), mRNA	--	--	--	--	--	--	YES	YES
Cluster-3869.0	-2.77874	2.55475e-09	8.81768e-08	-2.49644	0.000208121	0.00208696	putative cell wall protein [Lactuca sativa]	PREDICTED: Lactuca sativa putative cell wall protein (LOC111899681), mRNA	--	--	--	--	--	--	YES	YES
Cluster-11736.0	-2.79887	1.10384e-09	4.21253e-08	-2.83092	2.2158e-07	4.81438e-06	delta-9 acyl-lipid desaturase 1-like [Lactuca sativa]	PREDICTED: Lactuca sativa delta-9 acyl-lipid desaturase 1-like (LOC111909589), mRNA	palmitoyl-	Palmitoyl-monogalactosyldiacylglycerol delta-7 desaturase, chloroplastic OS=Arabidopsis thaliana OX=3702 GN=ADS3 PE=1 SV=2	Fatty acid desaturase	lipid metabolic process	--	--	YES	YES
Cluster-15809.4624	-2.79926	8.04702e-13	5.66547e-11	-2.92512	0.000361856	0.00331206	hypothetical protein LSAT_3X13220 [Lactuca sativa]	PREDICTED: Lactuca sativa probable aquaporin NIP5-1 (LOC111907391), mRNA	--	Probable aquaporin NIP5-1 OS=Arabidopsis thaliana OX=3702 GN=NIP5-1 PE=2 SV=1	Major intrinsic protein	transmembrane transport//transport	channel activity	membrane	YES	YES
Cluster-15809.1670	-2.80685	1.17955e-05	0.000168422	-2.42047	3.8051e-19	5.68706e-17	patatin-like protein 7 [Lactuca sativa]	PREDICTED: Lactuca sativa patatin-like protein 7 (LOC111900177), mRNA	--	Patatin-like protein 7 OS=Arabidopsis thaliana OX=3702 GN=PLP7 PE=2 SV=1	Patatin-like phospholipase	lipid metabolic process	--	--	YES	YES
Cluster-15809.11656	-2.83098	2.44476e-12	1.54711e-10	-2.81649	4.70983e-34	2.00749e-31	calmodulin-binding protein 60 A-like [Lactuca sativa]	PREDICTED: Lactuca sativa calmodulin-binding protein 60 A-like (LOC111913517), mRNA	--	Calmodulin-binding protein 60 A OS=Arabidopsis thaliana OX=3702 GN=CBP60A PE=2 SV=1	Calmodulin binding protein-like	--	calmodulin binding	--	YES	YES
Cluster-9888.0	-2.92436	4.56981e-11	2.27024e-09	-2.61179	1.51896e-13	1.0573e-11	probable protein S-acyltransferase 3 [Lactuca sativa]	PREDICTED: Lactuca sativa probable protein S-acyltransferase 3 (LOC111917075), mRNA	palmitoyltransferase ZDHHC9/14/18	Probable protein S-acyltransferase 4 OS=Arabidopsis thaliana OX=3702 GN=PAT04 PE=2 SV=1	YGGT family//DHHC palmitoyltransferase	obsolete acyl-carrier-protein biosynthetic process	palmitoyltransferase activity	membrane	YES	YES
Cluster-15357.0	-2.9638	1.06081e-09	4.05293e-08	-2.63956	1.33207e-07	3.03476e-06	hypothetical protein LSAT_8X60501 [Lactuca sativa]	PREDICTED: Lactuca sativa protein IQ-DOMAIN 14-like (LOC111908354), mRNA	--	Protein IQ-DOMAIN 31 OS=Arabidopsis thaliana OX=3702 GN=IQD31 PE=1 SV=1	IQ calmodulin-binding motif	--	protein binding	--	YES	YES
Cluster-15809.9081	-2.99322	3.00049e-07	6.30572e-06	-2.82614	2.99739e-19	4.53881e-17	expansin-A1-like [Lactuca sativa]	PREDICTED: Lactuca sativa expansin-A1-like (LOC111888215), mRNA	--	Expansin-A1 OS=Arabidopsis thaliana OX=3702 GN=EXPA1 PE=2 SV=1	Hok/gef family	--	--	membrane	YES	YES
Cluster-15809.6159	-3.03962	0.000419431	0.00360054	-2.59542	5.08094e-05	0.000613569	--	PREDICTED: Lactuca sativa uncharacterized LOC111919468 (LOC111919468), ncRNA	--	--	--	--	--	--	YES	YES
Cluster-15809.11073	-3.06734	2.24396e-12	1.43268e-10	-2.67871	0.00960378	0.0479148	glycine-rich cell wall structural protein 1.0-like [Lactuca sativa]	PREDICTED: Lactuca sativa glycine-rich cell wall structural protein 1.8-like (LOC111884127), mRNA	--	--	--	--	--	--	YES	YES
Cluster-11850.0	-3.09917	8.61054e-09	2.6408e-07	-2.70253	1.98128e-08	5.32325e-07	hypothetical protein LSAT_5X50020 [Lactuca sativa]	PREDICTED: Lactuca sativa receptor-like protein kinase HERK 1 (LOC111880376), mRNA	interleukin-1 receptor-associated kinase 4	Putative receptor-like protein kinase At5g39000 OS=Arabidopsis thaliana OX=3702 GN=At5g39000 PE=3 SV=1	Protein tyrosine and serine/threonine kinase//Proteasome subunit//Protein kinase domain	protein phosphorylation//proteolysis involved in cellular protein catabolic process	ATP binding//protein kinase activity//threonine-type endopeptidase activity	proteasome core complex	YES	YES
Cluster-7995.0	-3.22748	1.47899e-05	0.00020482	-2.97301	0.00575784	0.0319648	fasciclin-like arabinogalactan protein 11 [Lactuca sativa]	PREDICTED: Lactuca sativa fasciclin-like arabinogalactan protein 11 (LOC111877511), mRNA	--	Fasciclin-like arabinogalactan protein 11 OS=Arabidopsis thaliana OX=3702 GN=FLA11 PE=2 SV=2	--	--	--	--	YES	YES
Cluster-15809.4863	-3.31494	5.73555e-15	5.73265e-13	-3.07656	2.30303e-62	3.61419e-59	hypothetical protein LSAT_2X117080 [Lactuca sativa]	PREDICTED: Lactuca sativa uncharacterized LOC111912276 (LOC111912276), mRNA	--	--	--	--	--	--	YES	YES
Cluster-10966.0	-3.47202	7.84595e-11	3.72688e-09	-3.7584	3.53049e-10	1.35886e-08	cytochrome P450 CYP82D47-like [Lactuca sativa]	PREDICTED: Lactuca sativa cytochrome P450 CYP82D47-like (LOC111881434), mRNA	--	Cytochrome P450 82A4 OS=Glycine max OX=3847 GN=CYP82A4 PE=2 SV=1	Cytochrome P450	oxidation-reduction process	heme binding//iron ion binding//oxidoreductase activity, acting on paired donors, with incorporation or reduction of molecular oxygen	--	YES	YES
Cluster-15582.0	-3.56488	1.49995e-10	6.75238e-09	-4.05985	1.8457e-29	5.793e-27	hypothetical protein LSAT_3X17581 [Lactuca sativa]	--	--	--	--	--	--	--	YES	YES
Cluster-15809.4626	-3.56706	0.000360954	0.0031766	-3.27169	2.38639e-05	0.000313747	--	PREDICTED: Lactuca sativa probable aquaporin NIP5-1 (LOC111907391), mRNA	--	--	--	--	--	--	YES	YES
Cluster-11095.0	-3.58217	0.00188551	0.0126642	-3.19576	0.000785405	0.0063474	hypothetical protein LSAT_2X43440 [Lactuca sativa]	PREDICTED: Lactuca sativa putative receptor protein kinase ZmPK1 (LOC111899296), mRNA	--	Cytochrome P450 89A2 OS=Arabidopsis thaliana OX=3702 GN=CYP89A2 PE=2 SV=2	--	--	--	--	YES	YES
Cluster-15809.9404	-3.62051	1.6841e-16	2.20926e-14	-3.50764	2.73941e-23	6.14143e-21	disease resistance protein RML1A-like isoform X2 [Lactuca sativa]	PREDICTED: Lactuca sativa disease resistance protein ADR2-like (LOC111895047), transcript variant X2, mRNA	--	--	TIR domain	signal transduction	protein binding	--	YES	YES
Cluster-7433.1	-3.79235	7.69969e-18	1.24317e-15	-3.38936	2.93858e-47	2.1586e-44	RecName: Full=Chalcone synthase 1; AltName: Full=Naringenin-chalcone synthase 1	PREDICTED: Lactuca sativa chalcone synthase (LOC111883451), mRNA	chalcone synthase	Chalcone synthase 1 OS=Gerbera hybrida OX=18101 GN=CHS1 PE=2 SV=1	FAE1/Type III polyketide synthase-like protein//3-Oxoacyl-[acyl-carrier-protein (ACP)] synthase III	fatty acid biosynthetic process//obsolete acyl-carrier-protein biosynthetic process	3-oxoacyl-[acyl-carrier-protein] synthase activity//transferase activity, transferring acyl groups other than amino-acyl groups	membrane//fatty acid synthase complex	YES	YES
Cluster-15023.0	-4.07115	1.25511e-12	8.51522e-11	-3.82481	6.30296e-10	2.31008e-08	hypothetical protein LSAT_8X21060 [Lactuca sativa]	PREDICTED: Lactuca sativa uncharacterized LOC111877255 (LOC111877255), mRNA	--	--	--	--	--	--	YES	YES
Cluster-1404.0	-4.08565	4.50684e-30	2.33618e-27	-4.54084	2.14709e-66	3.52992e-63	alpha-tubulin 5 [Marchantia polymorpha]	Hordeum vulgare subsp. vulgare mRNA for predicted protein, complete cds, clone: NIASHv1061N02	tubulin alpha	Tubulin alpha-8 chain OS=Homo sapiens OX=9606 GN=TUBA8 PE=1 SV=1	Tubulin/FtsZ family, GTPase domain	--	GTPase activity	--	YES	YES
Cluster-15809.4779	-4.28498	8.16538e-13	5.73678e-11	-4.40512	8.45131e-42	4.86302e-39	putative actin [Emiliania huxleyi CCMP1516]	Hordeum vulgare subsp. vulgare mRNA for predicted protein, complete cds, clone: NIASHv1084E18	actin, other eukaryote	Actin, nonmuscle OS=Halocynthia roretzi OX=7729 GN=CA1 PE=3 SV=1	--	--	--	--	YES	YES
Cluster-17418.1	-5.00874	0.00224432	0.014587	-4.53159	0.000848414	0.00677887	probable glycosyltransferase At3g07620 [Lactuca sativa]	PREDICTED: Lactuca sativa probable glycosyltransferase At3g07620 (LOC111888499), mRNA	--	--	--	--	--	--	YES	YES
Cluster-3158.1	-5.55481	3.09399e-10	1.31692e-08	-5.81162	8.01145e-23	1.68656e-20	putative actin [Emiliania huxleyi CCMP1516]	Hordeum vulgare subsp. vulgare mRNA for predicted protein, complete cds, clone: NIASHv2098G24	actin, other eukaryote	Actin, nonmuscle OS=Halocynthia roretzi OX=7729 GN=CA1 PE=3 SV=1	--	--	--	--	YES	YES
Cluster-1984.0	-6.3291	0.00929149	0.044399	-6.48618	0.00238048	0.0157807	--	--	--	--	--	--	--	--	YES	YES
Cluster-1695.0	-6.3291	0.00929149	0.044399	-6.48618	0.00238048	0.0157807	predicted protein [Hordeum vulgare subsp. vulgare]	Rhodotorula graminis WP1 hypothetical protein partial mRNA	actin, other eukaryote	Actin, cytoplasmic type 5 OS=Xenopus laevis OX=8355 PE=3 SV=1	Acyl CoA binding protein	--	fatty-acyl-CoA binding	--	YES	YES
Cluster-3473.0	-6.3291	0.00929149	0.044399	-6.48618	0.00238048	0.0157807	unknown [Picea sitchensis]	--	--	Adenosine kinase OS=Physcomitrella patens subsp. patens OX=3218 GN=ADK PE=2 SV=1	--	--	--	--	YES	YES
Cluster-2588.0	-6.3291	0.00929149	0.044399	-6.48618	0.00238048	0.0157807	--	--	--	Major facilitator superfamily domain-containing protein 6-A OS=Danio rerio OX=7955 GN=mfsd6a PE=3 SV=1	LacY proton/sugar symporter	carbohydrate transport	carbohydrate:proton symporter activity	membrane	YES	YES
Cluster-5800.0	-6.3291	0.00929149	0.044399	-6.48618	0.00238048	0.0157807	putative zinc finger, CCHC-type [Helianthus annuus]	--	--	Retrovirus-related Pol polyprotein from transposon RE1 OS=Arabidopsis thaliana OX=3702 GN=RE1 PE=2 SV=1	Integrase core domain	DNA integration	--	--	YES	YES
Cluster-1613.0	-6.3291	0.00929149	0.044399	-6.48618	0.00238048	0.0157807	ATP-dependent zinc metalloprotease FTSH 3, mitochondrial-like [Abrus precatorius]	--	--	AFG3-like protein 2 OS=Bos taurus OX=9913 GN=AFG3L2 PE=2 SV=1	Peptidase family M41	proteolysis	metalloendopeptidase activity//ATP binding	--	YES	YES
Cluster-1493.0	-6.3291	0.00929149	0.044399	-6.48618	0.00238048	0.0157807	--	--	--	--	--	--	--	--	YES	YES
Cluster-1792.0	-6.3291	0.00929149	0.044399	-6.48618	0.00238048	0.0157807	NADH dehydrogenase [ubiquinone] flavoprotein 1, mitochondrial [Quercus suber]	--	NADH dehydrogenase (ubiquinone) flavoprotein 1	NADH dehydrogenase [ubiquinone] flavoprotein 1, mitochondrial OS=Gorilla gorilla gorilla OX=9595 GN=NDUFV1 PE=2 SV=1	--	--	--	--	YES	YES
Cluster-717.0	-6.3291	0.00929149	0.044399	-6.48618	0.00238048	0.0157807	--	--	--	--	--	--	--	--	YES	YES
Cluster-2621.0	-6.3291	0.00929149	0.044399	-6.48618	0.00238048	0.0157807	--	--	--	--	--	--	--	--	YES	YES
Cluster-11902.1	-6.3291	0.00929149	0.044399	-6.48618	0.00238048	0.0157807	G-type lectin S-receptor-like serine/threonine-protein kinase SD2-5 [Lactuca sativa]	PREDICTED: Lactuca sativa G-type lectin S-receptor-like serine/threonine-protein kinase SD2-5 (LOC111892258), mRNA	--	G-type lectin S-receptor-like serine/threonine-protein kinase SD2-5 OS=Arabidopsis thaliana OX=3702 GN=SD25 PE=1 SV=1	--	--	--	--	YES	YES
Cluster-1524.0	-6.3291	0.00929149	0.044399	-6.48618	0.00238048	0.0157807	PREDICTED: dnaJ homolog subfamily C member 2-like [Juglans regia]	--	DnaJ homolog subfamily C member 2	DnaJ homolog subfamily C member 2 OS=Xenopus tropicalis OX=8364 GN=dnajc2 PE=2 SV=2	Presenilin	protein processing	aspartic-type endopeptidase activity	integral component of membrane	YES	YES
Cluster-2681.0	-6.3291	0.00929149	0.044399	-6.48618	0.00238048	0.0157807	--	--	--	--	PBP/GOBP family	--	odorant binding	--	YES	YES
Cluster-916.0	-6.3291	0.00929149	0.044399	-6.48618	0.00238048	0.0157807	calcium/calmodulin-dependent protein kinase [Achlya hypogyna]	--	calcium-dependent protein kinase	Calcium/calmodulin-dependent protein kinase type II alpha chain OS=Drosophila melanogaster OX=7227 GN=CaMKII PE=1 SV=1	Protein kinase domain//Protein tyrosine and serine/threonine kinase	protein phosphorylation	ATP binding//protein kinase activity	--	YES	YES
Cluster-2185.0	-6.3291	0.00929149	0.044399	-6.48618	0.00238048	0.0157807	--	--	--	--	--	--	--	--	YES	YES
Cluster-1329.0	-6.3291	0.00929149	0.044399	-6.48618	0.00238048	0.0157807	isocitrate dehydrogenase, NAD-dependent [Chlamydomonas reinhardtii]	--	isocitrate dehydrogenase (NAD+)	Isocitrate dehydrogenase [NAD] subunit gamma, mitochondrial OS=Bos taurus OX=9913 GN=IDH3G PE=2 SV=1	Isocitrate/isopropylmalate dehydrogenase	oxidation-reduction process	oxidoreductase activity, acting on the CH-OH group of donors, NAD or NADP as acceptor	--	YES	YES
Cluster-2673.0	-6.3291	0.00929149	0.044399	-6.48618	0.00238048	0.0157807	--	--	--	--	Clathrin light chain	intracellular protein transport//vesicle-mediated transport	structural molecule activity	clathrin coat of coated pit//clathrin coat of trans-Golgi network vesicle	YES	YES
Cluster-2913.0	-6.3291	0.00929149	0.044399	-6.48618	0.00238048	0.0157807	--	--	--	--	Leucine Rich Repeat//Leucine Rich repeat//Leucine rich repeat	--	protein binding	--	YES	YES
Cluster-2914.0	-6.3291	0.00929149	0.044399	-6.48618	0.00238048	0.0157807	hypothetical protein BVRB_037650, partial [Beta vulgaris subsp. vulgaris]	--	microtubule-associated protein, RP/EB family	Microtubule-associated protein RP/EB family member 1 OS=Pongo abelii OX=9601 GN=MAPRE1 PE=2 SV=3	Calponin homology (CH) domain	--	protein binding	--	YES	YES
Cluster-3020.1	-6.3291	0.00929149	0.044399	-6.48618	0.00238048	0.0157807	--	--	--	V-type proton ATPase subunit H OS=Drosophila melanogaster OX=7227 GN=VhaSFD PE=2 SV=2	V-ATPase subunit H	oxidative phosphorylation//proton transmembrane transport	proton-transporting ATPase activity, rotational mechanism	vacuolar proton-transporting V-type ATPase, V1 domain	YES	YES
Cluster-3009.0	-6.3291	0.00929149	0.044399	-6.48618	0.00238048	0.0157807	--	--	--	27 kDa hemolymph protein OS=Galleria mellonella OX=7137 PE=1 SV=1	--	--	--	--	YES	YES
Cluster-3341.0	-6.3291	0.00929149	0.044399	-6.48618	0.00238048	0.0157807	--	--	--	--	--	--	--	--	YES	YES
Cluster-3042.0	-6.3291	0.00929149	0.044399	-6.48618	0.00238048	0.0157807	hypothetical protein DYB36_013099, partial [Aphanomyces astaci]	--	Ca2+ transporting ATPase, plasma membrane	Plasma membrane calcium-transporting ATPase 2 OS=Rattus norvegicus OX=10116 GN=Atp2b2 PE=1 SV=2	SAND domain	--	DNA binding	--	YES	YES
Cluster-2484.0	-6.3291	0.00929149	0.044399	-6.48618	0.00238048	0.0157807	mother of FT and TFL1-like 1 [Pinus sylvestris]	--	--	Phosphatidylethanolamine-binding protein homolog F40A3.3 OS=Caenorhabditis elegans OX=6239 GN=F40A3.3 PE=3 SV=1	--	--	--	--	YES	YES
Cluster-1541.0	-6.3291	0.00929149	0.044399	-6.48618	0.00238048	0.0157807	--	--	--	Synaptic vesicle membrane protein VAT-1 homolog-like OS=Mus musculus OX=10090 GN=Vat1l PE=1 SV=2	DNL zinc finger	--	zinc ion binding	--	YES	YES
Cluster-2037.0	-6.3291	0.00929149	0.044399	-6.48618	0.00238048	0.0157807	hypothetical protein KFL_001120190 [Klebsormidium nitens]	--	--	ER membrane protein complex subunit 3 OS=Danio rerio OX=7955 GN=emc3 PE=2 SV=1	Integral membrane protein EMC3/TMCO1-like	--	--	membrane	YES	YES
Cluster-1768.0	-6.3291	0.00929149	0.044399	-6.48618	0.00238048	0.0157807	--	--	UDP-glucose 4-epimerase	UDP-glucose 4-epimerase OS=Mus musculus OX=10090 GN=Gale PE=1 SV=1	UDP-glucose/GDP-mannose dehydrogenase family, NAD binding domain//NAD dependent epimerase/dehydratase family//Glutamate/Leucine/Phenylalanine/Valine dehydrogenase//3-hydroxyacyl-CoA dehydrogenase, NAD binding domain//3-beta hydroxysteroid dehydrogenase/isomerase family	tryptophan metabolic process//valine catabolic process//lysine catabolic process//androgen metabolic process//leucine catabolic process//C21-steroid hormone metabolic process//cellular amino acid metabolic process//fatty acid metabolic process//steroid biosynthetic process//oxidation-reduction process//isoleucine catabolic process//benzoate metabolic process//fatty acid biosynthetic process//estr…	oxidoreductase activity//NAD binding//3-hydroxyacyl-CoA dehydrogenase activity//3-beta-hydroxy-delta5-steroid dehydrogenase activity//catalytic activity//oxidoreductase activity, acting on the CH-OH group of donors, NAD or NADP as acceptor//obsolete coenzyme binding	--	YES	YES
Cluster-2810.0	-6.3291	0.00929149	0.044399	-6.48618	0.00238048	0.0157807	--	--	--	--	--	--	--	--	YES	YES
Cluster-2254.0	-6.3291	0.00929149	0.044399	-6.48618	0.00238048	0.0157807	predicted protein [Hordeum vulgare subsp. vulgare]	--	--	--	--	--	--	--	YES	YES
Cluster-3489.0	-6.3291	0.00929149	0.044399	-6.48618	0.00238048	0.0157807	--	--	--	--	--	--	--	--	YES	YES
Cluster-1350.0	-6.3291	0.00929149	0.044399	-6.48618	0.00238048	0.0157807	hypothetical protein BU14_0403s0011 [Porphyra umbilicalis]	--	p24 family protein beta-1	Transmembrane emp24 domain-containing protein OS=Nematostella vectensis OX=45351 GN=v1g194562 PE=3 SV=1	--	--	--	--	YES	YES
Cluster-1950.0	-6.3291	0.00929149	0.044399	-6.48618	0.00238048	0.0157807	--	--	--	--	--	--	--	--	YES	YES
Cluster-2351.0	-6.3291	0.00929149	0.044399	-6.48618	0.00238048	0.0157807	mitochondrial precursor proteins import receptor [Chrysochromulina tobinii]	--	--	Mitochondrial import receptor subunit TOM70 OS=Mus musculus OX=10090 GN=Tomm70 PE=1 SV=2	Tetratricopeptide repeat//Tetratricopeptide repeat//Tetratricopeptide repeat	--	protein binding	--	YES	YES
Cluster-3450.0	-6.3291	0.00929149	0.044399	-6.48618	0.00238048	0.0157807	putative glycerol-3-phosphate transporter 1 isoform X1 [Brassica napus]	--	MFS transporter, OPA family, solute carrier family 37 (glycerol-3-phosphate transporter), member 1/2	Glucose-6-phosphate exchanger SLC37A2 OS=Homo sapiens OX=9606 GN=SLC37A2 PE=2 SV=2	Major Facilitator Superfamily	transmembrane transport	transmembrane transporter activity	--	YES	YES
Cluster-14353.0	-6.3291	0.00929149	0.044399	-6.48618	0.00238048	0.0157807	--	PREDICTED: Lactuca sativa protein disulfide isomerase-like 5-4 (LOC111912743), transcript variant X1, mRNA	--	--	--	--	--	--	YES	YES
Cluster-2449.0	-6.3291	0.00929149	0.044399	-6.48618	0.00238048	0.0157807	eukaryotic translation initiation factor 4G-like isoform X2 [Asparagus officinalis]	--	translation initiation factor 4G	Eukaryotic translation initiation factor 4 gamma 2 OS=Bos taurus OX=9913 GN=EIF4G2 PE=2 SV=2	MIF4G domain	--	RNA binding//protein binding	--	YES	YES
Cluster-2193.0	-6.3291	0.00929149	0.044399	-6.48618	0.00238048	0.0157807	--	--	--	--	--	--	--	--	YES	YES
Cluster-2495.0	-6.3291	0.00929149	0.044399	-6.48618	0.00238048	0.0157807	hypothetical protein BVRB_026890, partial [Beta vulgaris subsp. vulgaris]	--	--	--	Polysaccharide deacetylase	nitrogen compound metabolic process//carbohydrate metabolic process	hydrolase activity, acting on carbon-nitrogen (but not peptide) bonds	--	YES	YES
Cluster-2173.0	-6.3291	0.00929149	0.044399	-6.48618	0.00238048	0.0157807	bleomycin hydrolase [Galdieria sulphuraria]	--	bleomycin hydrolase	Bleomycin hydrolase OS=Homo sapiens OX=9606 GN=BLMH PE=1 SV=1	Nitric oxide synthase, oxygenase domain//Peptidase C1-like family	proteolysis//oxidation-reduction process//nitric oxide biosynthetic process	cysteine-type endopeptidase activity//nitric-oxide synthase activity	--	YES	YES
Cluster-1259.0	-6.3291	0.00929149	0.044399	-6.48618	0.00238048	0.0157807	--	--	--	Glutathione S-transferase 1-1 OS=Drosophila yakuba OX=7245 GN=GstD1 PE=3 SV=2	--	--	--	--	YES	YES
Cluster-2424.0	-6.3291	0.00929149	0.044399	-6.48618	0.00238048	0.0157807	cGMP-dependent protein kinase, putative [Phytophthora infestans T30-4]	--	cAMP-dependent protein kinase regulator	cGMP-dependent protein kinase, isozyme 2 forms cD5/T2 OS=Drosophila melanogaster OX=7227 GN=for PE=2 SV=3	--	--	--	--	YES	YES
Cluster-3101.0	-6.3291	0.00929149	0.044399	-6.48618	0.00238048	0.0157807	--	--	--	Leucine-rich repeat-containing protein 58 OS=Xenopus laevis OX=8355 GN=lrrc58 PE=2 SV=1	--	--	--	--	YES	YES
Cluster-875.0	-6.3291	0.00929149	0.044399	-6.48618	0.00238048	0.0157807	--	--	--	Kinesin-like protein unc-104 OS=Anopheles gambiae OX=7165 GN=unc-104 PE=3 SV=3	--	--	--	--	YES	YES
Cluster-1358.0	-6.3291	0.00929149	0.044399	-6.48618	0.00238048	0.0157807	--	--	--	--	Sulfate permease family	sulfate transport	sulfate transmembrane transporter activity	integral component of membrane	YES	YES
Cluster-3056.0	-6.3291	0.00929149	0.044399	-6.48618	0.00238048	0.0157807	NADH dehydrogenase subunit G [Bathycoccus prasinos]	--	NADH dehydrogenase (ubiquinone) Fe-S protein 1	NADH-ubiquinone oxidoreductase 75 kDa subunit, mitochondrial OS=Pongo pygmaeus OX=9600 GN=NDUFS1 PE=2 SV=1	Molybdopterin oxidoreductase//NADH-ubiquinone oxidoreductase subunit G, C-terminal	oxidation-reduction process	iron-sulfur cluster binding//oxidoreductase activity, acting on NAD(P)H//oxidoreductase activity	--	YES	YES
Cluster-3258.0	-6.3291	0.00929149	0.044399	-6.48618	0.00238048	0.0157807	hypothetical protein LSAT_2X122600 [Lactuca sativa]	--	--	--	GRF zinc finger	--	zinc ion binding	--	YES	YES
Cluster-1746.0	-6.3291	0.00929149	0.044399	-6.48618	0.00238048	0.0157807	--	--	--	--	--	--	--	--	YES	YES
Cluster-1840.0	-6.3291	0.00929149	0.044399	-6.48618	0.00238048	0.0157807	hypothetical protein F511_23191 [Dorcoceras hygrometricum]	Phaseolus vulgaris hypothetical protein (PHAVU_007G144000g) mRNA, complete cds	U6 snRNA-associated Sm-like protein LSm4	U6 snRNA-associated Sm-like protein LSm4 OS=Bos taurus OX=9913 GN=LSM4 PE=2 SV=1	--	--	--	--	YES	YES
Cluster-1978.0	-6.3291	0.00929149	0.044399	-6.48618	0.00238048	0.0157807	--	--	--	--	Selenoprotein S (SelS)//Radical SAM ThiC family//Outer membrane protein (OmpH-like)	thiamine biosynthetic process//intracellular protein transport	unfolded protein binding//iron-sulfur cluster binding	integral component of endoplasmic reticulum membrane	YES	YES
Cluster-2378.0	-6.3291	0.00929149	0.044399	-6.48618	0.00238048	0.0157807	predicted protein [Hordeum vulgare subsp. vulgare]	--	alcohol-forming fatty acyl-CoA reductase	Fatty acyl-CoA reductase 1 OS=Xenopus laevis OX=8355 GN=far1 PE=2 SV=1	3-beta hydroxysteroid dehydrogenase/isomerase family//NAD dependent epimerase/dehydratase family	oxidation-reduction process//steroid biosynthetic process//androgen metabolic process//C21-steroid hormone metabolic process//estrogen metabolic process	3-beta-hydroxy-delta5-steroid dehydrogenase activity//obsolete coenzyme binding//oxidoreductase activity, acting on the CH-OH group of donors, NAD or NADP as acceptor//catalytic activity	--	YES	YES
Cluster-9005.0	-6.3291	0.00929149	0.044399	-6.48618	0.00238048	0.0157807	mannan synthase 1-like [Lactuca sativa]	PREDICTED: Lactuca sativa mannan synthase 1-like (LOC111894071), mRNA	--	Glucomannan 4-beta-mannosyltransferase 1 OS=Cyamopsis tetragonoloba OX=3832 GN=ManS PE=1 SV=1	--	--	--	--	YES	YES
Cluster-2924.0	-6.3291	0.00929149	0.044399	-6.48618	0.00238048	0.0157807	hypothetical protein Rsub_10694 [Raphidocelis subcapitata]	--	staphylococcal nuclease domain-containing protein 1	Staphylococcal nuclease domain-containing protein 1 OS=Homo sapiens OX=9606 GN=SND1 PE=1 SV=1	--	--	--	--	YES	YES
Cluster-2663.0	-6.3291	0.00929149	0.044399	-6.48618	0.00238048	0.0157807	--	--	--	--	--	--	--	--	YES	YES
Cluster-1444.0	-6.3291	0.00929149	0.044399	-6.48618	0.00238048	0.0157807	--	--	--	--	--	--	--	--	YES	YES
Cluster-16649.0	-6.3291	0.00929149	0.044399	-6.48618	0.00238048	0.0157807	--	PREDICTED: Lactuca sativa probable glycosyltransferase STELLO2 (LOC111879411), mRNA	--	--	--	--	--	--	YES	YES
Cluster-2714.0	-6.3291	0.00929149	0.044399	-6.48618	0.00238048	0.0157807	--	--	--	--	--	--	--	--	YES	YES
Cluster-18654.0	-6.3291	0.00929149	0.044399	-6.48618	0.00238048	0.0157807	hypothetical protein BHE74_00011280 [Ensete ventricosum]	PREDICTED: Lactuca sativa protein argonaute 1-like (LOC111920944), mRNA	eukaryotic translation initiation factor 2C	Protein argonaute 1A OS=Oryza sativa subsp. japonica OX=39947 GN=AGO1A PE=2 SV=1	--	--	--	--	YES	YES
Cluster-3316.1	-6.3291	0.00929149	0.044399	-6.48618	0.00238048	0.0157807	Acyl-protein thioesterase 1 [Gracilariopsis chorda]	--	lysophospholipase II	Acyl-protein thioesterase 1 OS=Homo sapiens OX=9606 GN=LYPLA1 PE=1 SV=1	Prolyl oligopeptidase family//Phospholipase/Carboxylesterase//Dienelactone hydrolase family	proteolysis	serine-type peptidase activity//hydrolase activity	--	YES	YES
Cluster-3017.1	-6.42221	0.00707454	0.0359269	-6.57929	0.00171161	0.0120329	hypothetical protein PHYSODRAFT_333832 [Phytophthora sojae]	--	p24 family protein delta-1	Transmembrane emp24 domain-containing protein bai OS=Drosophila melanogaster OX=7227 GN=bai PE=2 SV=1	--	--	--	--	YES	YES
Cluster-2249.0	-6.42221	0.00707454	0.0359269	-6.57929	0.00171161	0.0120329	--	--	--	--	--	--	--	--	YES	YES
Cluster-2871.0	-6.42221	0.00707454	0.0359269	-6.57929	0.00171161	0.0120329	--	--	--	Putative cuticle collagen 145 OS=Caenorhabditis briggsae OX=6238 GN=col-145 PE=3 SV=2	Villin headpiece domain	cytoskeleton organization	actin binding	--	YES	YES
Cluster-4843.0	-6.42221	0.00707454	0.0359269	-6.57929	0.00171161	0.0120329	--	PREDICTED: Lactuca sativa uncharacterized LOC111908239 (LOC111908239), ncRNA	--	--	--	--	--	--	YES	YES
Cluster-2520.0	-6.42221	0.00707454	0.0359269	-6.57929	0.00171161	0.0120329	hypothetical protein AURANDRAFT_29136, partial [Aureococcus anophagefferens]	--	kinesin family member C2/C3	Myophilin OS=Echinococcus granulosus OX=6210 PE=2 SV=1	Ribosomal protein S4/S9 N-terminal domain//Retinoblastoma-associated protein B domain//Calponin homology (CH) domain	regulation of cell cycle	protein binding//rRNA binding	nucleus	YES	YES
Cluster-1607.0	-6.42221	0.00707454	0.0359269	-6.57929	0.00171161	0.0120329	uncharacterized protein LOC112003226, partial [Quercus suber]	--	--	Succinate-semialdehyde dehydrogenase [NADP(+)] GabD OS=Escherichia coli (strain K12) OX=83333 GN=gabD PE=1 SV=1	Aldehyde dehydrogenase family	oxidation-reduction process	oxidoreductase activity	--	YES	YES
Cluster-828.0	-6.42221	0.00707454	0.0359269	-6.57929	0.00171161	0.0120329	vacuolar amino acid [Plasmopara halstedii]	--	--	Proton-coupled amino acid transporter-like protein CG1139 OS=Drosophila melanogaster OX=7227 GN=CG1139 PE=2 SV=1	--	--	--	--	YES	YES
Cluster-1453.0	-6.42221	0.00707454	0.0359269	-6.57929	0.00171161	0.0120329	--	--	--	Major facilitator superfamily domain-containing protein 6 OS=Homo sapiens OX=9606 GN=MFSD6 PE=1 SV=2	Major Facilitator Superfamily	transmembrane transport	transmembrane transporter activity	--	YES	YES
Cluster-2224.0	-6.42221	0.00707454	0.0359269	-6.57929	0.00171161	0.0120329	unnamed protein product, partial [Vitis vinifera]	Aureococcus anophagefferens hypothetical protein partial mRNA	small subunit ribosomal protein S15Ae	40S ribosomal protein S15a OS=Mus musculus OX=10090 GN=Rps15a PE=1 SV=2	Ribosomal protein S8//Inositol polyphosphate kinase	ribosome biogenesis//inositol phosphate biosynthetic process//translation	structural constituent of ribosome//kinase activity	ribosome	YES	YES
Cluster-976.0	-6.42221	0.00707454	0.0359269	-6.57929	0.00171161	0.0120329	--	--	--	--	--	--	--	--	YES	YES
Cluster-2910.0	-6.42221	0.00707454	0.0359269	-6.57929	0.00171161	0.0120329	--	--	--	--	--	--	--	--	YES	YES
Cluster-1552.0	-6.42221	0.00707454	0.0359269	-6.57929	0.00171161	0.0120329	--	--	--	--	--	--	--	--	YES	YES
Cluster-2447.0	-6.42221	0.00707454	0.0359269	-6.57929	0.00171161	0.0120329	1-pyrroline-5-carboxylate dehydrogenase [Cyanidioschyzon merolae strain 10D]	--	1-pyrroline-5-carboxylate dehydrogenase	Delta-1-pyrroline-5-carboxylate dehydrogenase, mitochondrial OS=Danio rerio OX=7955 GN=aldh4a1 PE=2 SV=1	Aldehyde dehydrogenase family	oxidation-reduction process	oxidoreductase activity	--	YES	YES
Cluster-2242.0	-6.42221	0.00707454	0.0359269	-6.57929	0.00171161	0.0120329	--	--	--	Microtubule-associated protein 4 OS=Homo sapiens OX=9606 GN=MAP4 PE=1 SV=3	Tau and MAP protein, tubulin-binding repeat	--	tubulin binding	tubulin complex	YES	YES
Cluster-1635.0	-6.42221	0.00707454	0.0359269	-6.57929	0.00171161	0.0120329	hypothetical protein EMIHUDRAFT_196931 [Emiliania huxleyi CCMP1516]	--	--	Cysteine and histidine-rich protein 1 homolog OS=Drosophila melanogaster OX=7227 GN=CG32486 PE=2 SV=2	TRAF-like zinc-finger//TRAF-type zinc finger//Seven in absentia protein family	multicellular organism development//ubiquitin-dependent protein catabolic process	zinc ion binding	host cell nucleus	YES	YES
Cluster-2414.0	-6.42221	0.00707454	0.0359269	-6.57929	0.00171161	0.0120329	--	--	--	--	--	--	--	--	YES	YES
Cluster-2001.0	-6.42221	0.00707454	0.0359269	-6.57929	0.00171161	0.0120329	NADH dehydrogenase (ubiquinone) 1 alpha subcomplex 8 isoform 1 [Galdieria sulphuraria]	--	NADH dehydrogenase (ubiquinone) 1 alpha subcomplex subunit 8	NADH dehydrogenase [ubiquinone] 1 alpha subcomplex subunit 8 OS=Pongo abelii OX=9601 GN=NDUFA8 PE=2 SV=1	Cytochrome oxidase c subunit VIb	--	--	mitochondrion	YES	YES
Cluster-2230.0	-6.42221	0.00707454	0.0359269	-6.57929	0.00171161	0.0120329	hypothetical protein DYB34_005733 [Aphanomyces astaci]	--	phytepsin	Aspartic protease 6 OS=Caenorhabditis elegans OX=6239 GN=asp-6 PE=1 SV=1	Secretin and TonB N terminus short domain	--	--	outer membrane	YES	YES
Cluster-1603.0	-6.42221	0.00707454	0.0359269	-6.57929	0.00171161	0.0120329	hypothetical protein LSAT_1X56280 [Lactuca sativa]	PREDICTED: Lactuca sativa protein QUIRKY (LOC111916602), mRNA	--	Protein QUIRKY OS=Arabidopsis thaliana OX=3702 GN=QKY PE=2 SV=1	--	--	--	--	YES	YES
Cluster-2345.0	-6.42221	0.00707454	0.0359269	-6.57929	0.00171161	0.0120329	--	--	--	MAGUK p55 subfamily member 7 OS=Xenopus tropicalis OX=8364 GN=mpp7 PE=2 SV=1	AAA domain (dynein-related subfamily)	--	ATPase activity//ATP binding	--	YES	YES
Cluster-1847.0	-6.42221	0.00707454	0.0359269	-6.57929	0.00171161	0.0120329	--	--	--	--	--	--	--	--	YES	YES
Cluster-1417.0	-6.42221	0.00707454	0.0359269	-6.57929	0.00171161	0.0120329	--	--	--	--	--	--	--	--	YES	YES
Cluster-1659.0	-6.42221	0.00707454	0.0359269	-6.57929	0.00171161	0.0120329	--	--	--	39S ribosomal protein L14, mitochondrial OS=Bos taurus OX=9913 GN=MRPL14 PE=1 SV=1	Ribosomal protein L14p/L23e	ribosome biogenesis//translation	structural constituent of ribosome	ribosome	YES	YES
Cluster-1832.0	-6.42221	0.00707454	0.0359269	-6.57929	0.00171161	0.0120329	uncharacterized protein LOC111906499 isoform X2 [Lactuca sativa]	PREDICTED: Lactuca sativa uncharacterized LOC111906499 (LOC111906499), transcript variant X2, mRNA	--	--	--	--	--	--	YES	YES
Cluster-5928.0	-6.42221	0.00707454	0.0359269	-6.57929	0.00171161	0.0120329	uncharacterized protein LOC111887988 [Lactuca sativa]	PREDICTED: Lactuca sativa uncharacterized LOC111887988 (LOC111887988), mRNA	--	--	--	--	--	--	YES	YES
Cluster-2796.0	-6.42221	0.00707454	0.0359269	-6.57929	0.00171161	0.0120329	AGC protein kinase [Phytophthora megakarya]	--	protein kinase A	cGMP-dependent protein kinase, isozyme 2 forms cD5/T2 OS=Drosophila melanogaster OX=7227 GN=for PE=2 SV=3	Protein tyrosine and serine/threonine kinase//Protein kinase C terminal domain//Protein kinase domain	phosphorylation//protein phosphorylation//serine family amino acid metabolic process	ATP binding//protein kinase activity//protein serine/threonine kinase activity	--	YES	YES
Cluster-2660.0	-6.42221	0.00707454	0.0359269	-6.57929	0.00171161	0.0120329	--	--	--	--	Photosystem II reaction centre I protein (PSII 4.8 kDa protein)	photosynthesis	--	photosystem II reaction center//photosystem II//membrane	YES	YES
Cluster-2661.1	-6.42221	0.00707454	0.0359269	-6.57929	0.00171161	0.0120329	--	--	--	--	Ras association (RalGDS/AF-6) domain	signal transduction	--	--	YES	YES
Cluster-21030.0	-6.42221	0.00707454	0.0359269	-6.57929	0.00171161	0.0120329	--	--	--	--	--	--	--	--	YES	YES
Cluster-1689.0	-6.42221	0.00707454	0.0359269	-6.57929	0.00171161	0.0120329	--	--	--	Protein Fe65 homolog OS=Caenorhabditis elegans OX=6239 GN=feh-1 PE=1 SV=2	Phosphotyrosine interaction domain (PTB/PID)	--	protein binding	--	YES	YES
Cluster-1854.0	-6.42221	0.00707454	0.0359269	-6.57929	0.00171161	0.0120329	--	--	--	--	--	--	--	--	YES	YES
Cluster-2251.0	-6.42221	0.00707454	0.0359269	-6.57929	0.00171161	0.0120329	mitochondrial inner membrane protein OXA1-like isoform X1 [Elaeis guineensis]	--	YidC/Oxa1 family membrane protein insertase	Mitochondrial inner membrane protein OXA1L OS=Bos taurus OX=9913 GN=OXA1L PE=2 SV=1	60Kd inner membrane protein	--	membrane insertase activity	integral component of membrane	YES	YES
Cluster-3232.0	-6.42221	0.00707454	0.0359269	-6.57929	0.00171161	0.0120329	--	--	--	--	--	--	--	--	YES	YES
Cluster-1650.0	-6.42221	0.00707454	0.0359269	-6.57929	0.00171161	0.0120329	iron sulfur cluster assembly protein 1 putative [Albugo laibachii Nc14]	--	--	Iron-sulfur cluster assembly enzyme ISCU, mitochondrial OS=Homo sapiens OX=9606 GN=ISCU PE=1 SV=2	NifU-like N terminal domain	iron-sulfur cluster assembly	iron-sulfur cluster binding//iron ion binding	--	YES	YES
Cluster-15809.3003	-6.42221	0.00707454	0.0359269	-6.57929	0.00171161	0.0120329	--	--	--	(11Z)-hexadec-11-enoyl-CoA conjugase OS=Bombyx mori OX=7091 GN=desat1 PE=1 SV=1	--	--	--	--	YES	YES
Cluster-2765.1	-6.42221	0.00707454	0.0359269	-6.57929	0.00171161	0.0120329	--	--	--	--	--	--	--	--	YES	YES
Cluster-3314.0	-6.42221	0.00707454	0.0359269	-6.57929	0.00171161	0.0120329	--	--	--	--	--	--	--	--	YES	YES
Cluster-1824.0	-6.42221	0.00707454	0.0359269	-6.57929	0.00171161	0.0120329	Ctr family copper transporter [Medicago truncatula]	--	solute carrier family 31 (copper transporter), member 1	High affinity copper uptake protein 1 OS=Pongo abelii OX=9601 GN=SLC31A1 PE=2 SV=1	Ctr copper transporter family//Lipopolysaccharide assembly protein A domain	copper ion transport//copper ion transmembrane transport	copper ion transmembrane transporter activity	integral component of membrane//integral component of plasma membrane	YES	YES
Cluster-1982.0	-6.42221	0.00707454	0.0359269	-6.57929	0.00171161	0.0120329	hypothetical protein CHLNCDRAFT_140871 [Chlorella variabilis]	--	translocon-associated protein subunit beta	Translocon-associated protein subunit beta OS=Homo sapiens OX=9606 GN=SSR2 PE=1 SV=1	--	--	--	--	YES	YES
Cluster-2356.0	-6.42221	0.00707454	0.0359269	-6.57929	0.00171161	0.0120329	20S core proteasome subunit beta 5 [Chondrus crispus]	--	20S proteasome subunit beta 5	Proteasome subunit beta type-5 OS=Rattus norvegicus OX=10116 GN=Psmb5 PE=1 SV=3	Proteasome subunit	proteolysis involved in cellular protein catabolic process	threonine-type endopeptidase activity	proteasome core complex	YES	YES
Cluster-2313.0	-6.42221	0.00707454	0.0359269	-6.57929	0.00171161	0.0120329	--	--	--	MICOS complex subunit MIC10 OS=Homo sapiens OX=9606 GN=MICOS10 PE=1 SV=1	Domain of unknown function (DUF543)	--	--	MICOS complex//mitochondrial inner membrane	YES	YES
Cluster-2772.0	-6.42221	0.00707454	0.0359269	-6.57929	0.00171161	0.0120329	--	--	--	--	Succinate dehydrogenase/Fumarate reductase transmembrane subunit	--	oxidoreductase activity, acting on the CH-CH group of donors	--	YES	YES
Cluster-1481.0	-6.42221	0.00707454	0.0359269	-6.57929	0.00171161	0.0120329	--	--	--	--	--	--	--	--	YES	YES
Cluster-1938.0	-6.42221	0.00707454	0.0359269	-6.57929	0.00171161	0.0120329	hypothetical protein CHLRE_13g592200v5 [Chlamydomonas reinhardtii]	--	glutamate synthase (NADPH/NADH)	Glutamate synthase 1 [NADH], chloroplastic OS=Arabidopsis thaliana OX=3702 GN=GLT1 PE=1 SV=2	Glutamate synthase central domain	glutamate biosynthetic process//oxidation-reduction process//nitrogen compound metabolic process	glutamate synthase activity	--	YES	YES
Cluster-3535.1	-6.42221	0.00707454	0.0359269	-6.57929	0.00171161	0.0120329	predicted protein [Hordeum vulgare subsp. vulgare]	Paraphaeosphaeria sporulosa P-loop containing nucleoside triphosphate hydrolase protein mRNA	elongation factor 2	Elongation factor 2 OS=Caenorhabditis elegans OX=6239 GN=eef-2 PE=1 SV=4	Elongation factor G, domain IV	--	GTP binding	--	YES	YES
Cluster-1805.0	-6.42221	0.00707454	0.0359269	-6.57929	0.00171161	0.0120329	predicted protein [Hordeum vulgare subsp. vulgare]	Hordeum vulgare subsp. vulgare mRNA for predicted protein, complete cds, clone: NIASHv1108K19	ATP-dependent RNA helicase DDX3X	ATP-dependent RNA helicase bel OS=Drosophila melanogaster OX=7227 GN=bel PE=1 SV=1	DEAD/DEAH box helicase	--	ATP binding//nucleic acid binding	--	YES	YES
Cluster-1160.0	-6.42221	0.00707454	0.0359269	-6.57929	0.00171161	0.0120329	--	--	--	--	--	--	--	--	YES	YES
Cluster-2827.0	-6.42221	0.00707454	0.0359269	-6.57929	0.00171161	0.0120329	--	--	--	Mitochondrial import receptor subunit TOM40 homolog 2 OS=Drosophila melanogaster OX=7227 GN=tomboy40 PE=2 SV=1	Eukaryotic porin	transmembrane transport	--	mitochondrial outer membrane	YES	YES
Cluster-3345.0	-6.42221	0.00707454	0.0359269	-6.57929	0.00171161	0.0120329	hypothetical protein GPECTOR_94g635 [Gonium pectorale]	--	small subunit ribosomal protein S7e	40S ribosomal protein S7 OS=Rattus norvegicus OX=10116 GN=Rps7 PE=1 SV=1	Ribosomal protein S7e	translation//ribosome biogenesis	structural constituent of ribosome	ribosome	YES	YES
Cluster-1009.0	-6.42221	0.00707454	0.0359269	-6.57929	0.00171161	0.0120329	--	--	--	--	--	--	--	--	YES	YES
Cluster-2991.0	-6.42221	0.00707454	0.0359269	-6.57929	0.00171161	0.0120329	ras-related protein Rab7 [Ananas comosus]	--	Ras-related protein Rab-7A	Ras-related protein Rab-7a OS=Canis lupus familiaris OX=9615 GN=RAB7A PE=1 SV=1	Ras family	--	GTPase activity//GTP binding	--	YES	YES
Cluster-2131.0	-6.42221	0.00707454	0.0359269	-6.57929	0.00171161	0.0120329	--	--	--	Filamin-A OS=Drosophila melanogaster OX=7227 GN=cher PE=1 SV=2	Helix-turn-helix DNA-binding domain of SPT6	--	DNA binding	--	YES	YES
Cluster-1998.0	-6.42221	0.00707454	0.0359269	-6.57929	0.00171161	0.0120329	unknown [Lotus japonicus]	--	--	Ras-related protein Rab-11B OS=Rattus norvegicus OX=10116 GN=Rab11b PE=1 SV=4	ADP-ribosylation factor family//AAA domain (dynein-related subfamily)//ABC transporter//Gtr1/RagA G protein conserved region//Sigma-54 interaction domain//NTPase//50S ribosome-binding GTPase//MCM P-loop domain//Elongation factor Tu GTP binding domain//Ferrous iron transport protein B//AAA domain, putative AbiEii toxin, Type IV TA system//Ras family//RsgA GTPase//Ethanolamine utilisation - propane…	regulation of transcription, DNA-templated//cellular biogenic amine metabolic process//DNA replication initiation	nucleotide phosphatase activity, acting on free nucleotides//transcription factor binding//ATPase activity//GTP binding//ATP binding//GTPase activity//DNA binding	transcription regulator complex	YES	YES
Cluster-2582.0	-6.42221	0.00707454	0.0359269	-6.57929	0.00171161	0.0120329	--	--	--	--	Ribosomal L32p protein family//Histidinol dehydrogenase//IQ calmodulin-binding motif	ribosome biogenesis//translation//histidine biosynthetic process//oxidation-reduction process	metal ion binding//histidinol dehydrogenase activity//structural constituent of ribosome//NAD binding//protein binding	ribosome//large ribosomal subunit	YES	YES
Cluster-15240.0	-6.42221	0.00707454	0.0359269	-6.57929	0.00171161	0.0120329	RHOMBOID-like protein 1 [Lactuca sativa]	PREDICTED: Lactuca sativa RHOMBOID-like protein 1 (LOC111880335), mRNA	--	RHOMBOID-like protein 1 OS=Arabidopsis thaliana OX=3702 GN=RBL1 PE=2 SV=1	Rhomboid family	--	serine-type endopeptidase activity	integral component of membrane	YES	YES
Cluster-2969.0	-6.42221	0.00707454	0.0359269	-6.57929	0.00171161	0.0120329	Glutathione S-transferase [Ectocarpus siliculosus]	--	prostaglandin-H2 D-isomerase / glutathione transferase	Glutathione S-transferase OS=Blattella germanica OX=6973 PE=1 SV=3	Glutathione S-transferase, N-terminal domain//Glutathione S-transferase, N-terminal domain//Glutathione S-transferase, N-terminal domain	--	protein binding	--	YES	YES
Cluster-2558.0	-6.42221	0.00707454	0.0359269	-6.57929	0.00171161	0.0120329	--	--	--	Neuroendocrine convertase 2 OS=Caenorhabditis elegans OX=6239 GN=egl-3 PE=1 SV=1	Proprotein convertase P-domain	proteolysis	serine-type endopeptidase activity	--	YES	YES
Cluster-1627.0	-6.42221	0.00707454	0.0359269	-6.57929	0.00171161	0.0120329	F-type H+-transporting ATPase subunit beta [Galdieria sulphuraria]	--	F-type H+-transporting ATPase subunit beta	ATP synthase subunit beta, mitochondrial OS=Caenorhabditis elegans OX=6239 GN=atp-2 PE=1 SV=2	--	--	--	--	YES	YES
Cluster-2407.0	-6.42221	0.00707454	0.0359269	-6.57929	0.00171161	0.0120329	unknown [Lotus japonicus]	Lotus japonicus clone JCVI-FLLj-21O22 unknown mRNA	adenosylhomocysteinase	Adenosylhomocysteinase OS=Anopheles gambiae OX=7165 GN=Ahcy13 PE=2 SV=2	--	--	--	--	YES	YES
Cluster-3255.0	-6.42221	0.00707454	0.0359269	-6.57929	0.00171161	0.0120329	--	--	--	Endophilin-A OS=Drosophila willistoni OX=7260 GN=EndoA PE=3 SV=1	SH3 domain//Variant SH3 domain//Variant SH3 domain	--	protein binding	--	YES	YES
Cluster-1109.0	-6.50967	0.00541425	0.029181	-6.66675	0.00124126	0.00921798	--	--	--	--	--	--	--	--	YES	YES
Cluster-2155.0	-6.50967	0.00541425	0.029181	-6.66675	0.00124126	0.00921798	--	--	--	--	Insulin/IGF/Relaxin family	signal transduction	hormone activity	extracellular region	YES	YES
Cluster-2034.0	-6.50967	0.00541425	0.029181	-6.66675	0.00124126	0.00921798	--	--	--	CCAAT/enhancer-binding protein gamma OS=Mus musculus OX=10090 GN=Cebpg PE=1 SV=1	bZIP transcription factor//Basic region leucine zipper//Herpesvirus UL6 like	regulation of transcription, DNA-templated//DNA packaging	DNA-binding transcription factor activity	transcription regulator complex	YES	YES
Cluster-1254.0	-6.50967	0.00541425	0.029181	-6.66675	0.00124126	0.00921798	ubiquitin-conjugating enzyme E2 variant 1B [Momordica charantia]	--	ubiquitin-conjugating enzyme E2 variant	Ubiquitin-conjugating enzyme E2 variant 2 OS=Pongo abelii OX=9601 GN=UBE2V2 PE=2 SV=1	--	--	--	--	YES	YES
Cluster-2297.0	-6.50967	0.00541425	0.029181	-6.66675	0.00124126	0.00921798	--	--	--	SPARC OS=Caenorhabditis elegans OX=6239 GN=ost-1 PE=1 SV=1	Secreted protein acidic and rich in cysteine Ca binding region	--	calcium ion binding	--	YES	YES
Cluster-2860.0	-6.50967	0.00541425	0.029181	-6.66675	0.00124126	0.00921798	hypothetical protein F443_07398 [Phytophthora parasitica P1569]	--	cleavage stimulation factor subunit 2	Cleavage stimulation factor subunit 2 tau variant OS=Homo sapiens OX=9606 GN=CSTF2T PE=1 SV=1	RNA recognition motif//RNA recognition motif. (a.k.a. RRM, RBD, or RNP domain)	--	nucleic acid binding	--	YES	YES
Cluster-1829.0	-6.50967	0.00541425	0.029181	-6.66675	0.00124126	0.00921798	glutamate synthase [NADH], amyloplastic isoform X2 [Arachis hypogaea]	--	glutamate synthase (NADPH/NADH)	Glutamate synthase [NADH], amyloplastic OS=Medicago sativa OX=3879 PE=1 SV=1	GXGXG motif//Caulimovirus DNA-binding protein	oxidation-reduction process	DNA binding//oxidoreductase activity	--	YES	YES
Cluster-1579.1	-6.50967	0.00541425	0.029181	-6.66675	0.00124126	0.00921798	--	--	--	--	Glycosyltransferase family 9 (heptosyltransferase)	--	transferase activity, transferring glycosyl groups	--	YES	YES
Cluster-2010.0	-6.50967	0.00541425	0.029181	-6.66675	0.00124126	0.00921798	--	--	--	--	NADH-ubiquinone oxidoreductase subunit b14.5b (NDUFC2)	mitochondrial electron transport, NADH to ubiquinone//sodium ion transport//ubiquinone biosynthetic process	NADH dehydrogenase (ubiquinone) activity	mitochondrial inner membrane	YES	YES
Cluster-1573.0	-6.50967	0.00541425	0.029181	-6.66675	0.00124126	0.00921798	--	--	--	--	Avian adenovirus fibre, N-terminal	virion attachment to host cell	--	--	YES	YES
Cluster-2163.0	-6.50967	0.00541425	0.029181	-6.66675	0.00124126	0.00921798	--	--	--	Luciferin sulfotransferase OS=Photinus pyralis OX=7054 GN=LST PE=1 SV=1	Sulfotransferase domain	--	sulfotransferase activity	--	YES	YES
Cluster-3055.0	-6.50967	0.00541425	0.029181	-6.66675	0.00124126	0.00921798	thioredoxin (plastid) [Thorea hispida]	--	thioredoxin 1	Thioredoxin, mitochondrial OS=Bos taurus OX=9913 GN=TXN2 PE=1 SV=2	Thioredoxin//Iodothyronine deiodinase//AhpC/TSA family//Redoxin//Glutaredoxin	obsolete electron transport//oxidation-reduction process//cell redox homeostasis	oxidoreductase activity//antioxidant activity//thyroxine 5'-deiodinase activity//electron transfer activity//protein disulfide oxidoreductase activity	--	YES	YES
Cluster-3240.0	-6.50967	0.00541425	0.029181	-6.66675	0.00124126	0.00921798	hypothetical protein DYB32_005669 [Aphanomyces invadans]	--	--	Cleft lip and palate transmembrane protein 1 homolog OS=Mus musculus OX=10090 GN=Clptm1 PE=1 SV=1	Cleft lip and palate transmembrane protein 1 (CLPTM1)	--	--	integral component of membrane	YES	YES
Cluster-1699.0	-6.50967	0.00541425	0.029181	-6.66675	0.00124126	0.00921798	--	--	--	Cytochrome c oxidase subunit 7C, mitochondrial OS=Rattus norvegicus OX=10116 GN=Cox7c PE=1 SV=2	MutS domain I//Cytochrome c oxidase subunit VIIc	mismatch repair//mitochondrial electron transport, cytochrome c to oxygen	ATP binding//cytochrome-c oxidase activity//mismatched DNA binding	respiratory chain complex IV	YES	YES
Cluster-2454.0	-6.50967	0.00541425	0.029181	-6.66675	0.00124126	0.00921798	GTP-binding protein rhoA [Quercus suber]	--	--	Ras-like GTP-binding protein Rho1 OS=Drosophila melanogaster OX=7227 GN=Rho1 PE=1 SV=1	Ras family	--	GTP binding//GTPase activity	--	YES	YES
Cluster-2289.0	-6.50967	0.00541425	0.029181	-6.66675	0.00124126	0.00921798	hypothetical protein AURANDRAFT_58877 [Aureococcus anophagefferens]	--	--	Beta-glucuronidase OS=Pongo abelii OX=9601 GN=GUSB PE=2 SV=2	Glycosyl hydrolases family 2, TIM barrel domain	carbohydrate metabolic process	hydrolase activity, hydrolyzing O-glycosyl compounds	--	YES	YES
Cluster-3490.1	-6.50967	0.00541425	0.029181	-6.66675	0.00124126	0.00921798	UDP-GlcNAc: peptide-N-acetylglucosaminyltransferase, family GT41 [Chondrus crispus]	--	protein O-GlcNAc transferase	UDP-N-acetylglucosamine--peptide N-acetylglucosaminyltransferase 110 kDa subunit OS=Mus musculus OX=10090 GN=Ogt PE=1 SV=2	--	--	--	--	YES	YES
Cluster-1738.0	-6.50967	0.00541425	0.029181	-6.66675	0.00124126	0.00921798	uncharacterized protein LOC111890869, partial [Lactuca sativa]	--	--	--	--	--	--	--	YES	YES
Cluster-3405.1	-6.50967	0.00541425	0.029181	-6.66675	0.00124126	0.00921798	hypothetical protein BBP00_00005811 [Phytophthora kernoviae]	--	ubiquinone biosynthesis protein COQ9	Ubiquinone biosynthesis protein COQ9, mitochondrial OS=Drosophila melanogaster OX=7227 GN=Coq9 PE=2 SV=1	--	--	--	--	YES	YES
Cluster-2390.0	-6.50967	0.00541425	0.029181	-6.66675	0.00124126	0.00921798	--	--	--	--	--	--	--	--	YES	YES
Cluster-1472.0	-6.50967	0.00541425	0.029181	-6.66675	0.00124126	0.00921798	--	--	--	--	--	--	--	--	YES	YES
Cluster-1813.0	-6.50967	0.00541425	0.029181	-6.66675	0.00124126	0.00921798	hypothetical protein AXG93_3960s1480 [Marchantia polymorpha subsp. ruderalis]	--	translation initiation factor 3 subunit E	Eukaryotic translation initiation factor 3 subunit E OS=Anopheles gambiae OX=7165 GN=eIF3-S6 PE=3 SV=2	--	--	--	--	YES	YES
Cluster-1121.0	-6.50967	0.00541425	0.029181	-6.66675	0.00124126	0.00921798	hypothetical protein DYB28_009334, partial [Aphanomyces astaci]	--	cAMP-dependent protein kinase regulator	cAMP-dependent protein kinase type I regulatory subunit OS=Drosophila melanogaster OX=7227 GN=Pka-R1 PE=2 SV=2	--	--	--	--	YES	YES
Cluster-2439.0	-6.50967	0.00541425	0.029181	-6.66675	0.00124126	0.00921798	--	--	--	DnaJ homolog subfamily B member 6 OS=Mus musculus OX=10090 GN=Dnajb6 PE=1 SV=4	--	--	--	--	YES	YES
Cluster-1765.0	-6.50967	0.00541425	0.029181	-6.66675	0.00124126	0.00921798	--	--	--	--	--	--	--	--	YES	YES
Cluster-2126.0	-6.50967	0.00541425	0.029181	-6.66675	0.00124126	0.00921798	predicted protein [Phaeodactylum tricornutum CCAP 1055/1]	--	20S proteasome subunit beta 3	Proteasome subunit beta type-3 OS=Drosophila melanogaster OX=7227 GN=Prosbeta3 PE=1 SV=1	Proteasome subunit	proteolysis involved in cellular protein catabolic process	threonine-type endopeptidase activity	proteasome core complex	YES	YES
Cluster-1159.0	-6.50967	0.00541425	0.029181	-6.66675	0.00124126	0.00921798	hypothetical protein TRIUR3_19764 [Triticum urartu]	Triticum urartu clones BAC 70G09, BAC 169L13, and BAC 78P09, complete sequence	--	--	--	--	--	--	YES	YES
Cluster-3456.0	-6.50967	0.00541425	0.029181	-6.66675	0.00124126	0.00921798	kexin-like [Quercus suber]	--	--	Neuroendocrine convertase 2 OS=Caenorhabditis elegans OX=6239 GN=egl-3 PE=1 SV=1	Subtilase family	proteolysis	serine-type endopeptidase activity	--	YES	YES
Cluster-3524.1	-6.50967	0.00541425	0.029181	-6.66675	0.00124126	0.00921798	NADH dehydrogenase [ubiquinone] iron-sulfur protein 1, mitochondrial [Cucurbita pepo subsp. pepo]	--	NADH dehydrogenase (ubiquinone) Fe-S protein 1	NADH-ubiquinone oxidoreductase 75 kDa subunit, mitochondrial OS=Mus musculus OX=10090 GN=Ndufs1 PE=1 SV=2	Molybdopterin oxidoreductase	oxidation-reduction process	oxidoreductase activity	--	YES	YES
Cluster-2458.0	-6.50967	0.00541425	0.029181	-6.66675	0.00124126	0.00921798	--	--	--	Mitochondrial import receptor subunit TOM22 homolog OS=Mus musculus OX=10090 GN=Tomm22 PE=1 SV=3	Mitochondrial import receptor subunit Tom22	intracellular protein transport	--	mitochondrial outer membrane	YES	YES
Cluster-889.0	-6.50967	0.00541425	0.029181	-6.66675	0.00124126	0.00921798	--	--	--	--	--	--	--	--	YES	YES
Cluster-2993.0	-6.50967	0.00541425	0.029181	-6.66675	0.00124126	0.00921798	--	--	--	--	Poxvirus F12L protein	viral process	--	--	YES	YES
Cluster-2812.0	-6.50967	0.00541425	0.029181	-6.66675	0.00124126	0.00921798	1,4-alpha-glucan-branching enzyme-like [Quercus suber]	--	1,4-alpha-glucan branching enzyme	1,4-alpha-glucan-branching enzyme OS=Rhizophagus irregularis (strain DAOM 181602 / DAOM 197198 / MUCL 43194) OX=747089 GN=GLC3 PE=2 SV=2	Alpha amylase, C-terminal all-beta domain	carbohydrate metabolic process	catalytic activity//cation binding	--	YES	YES
Cluster-2984.1	-6.50967	0.00541425	0.029181	-6.66675	0.00124126	0.00921798	--	--	--	Protein peste OS=Drosophila melanogaster OX=7227 GN=pes PE=2 SV=1	CD36 family	--	--	membrane	YES	YES
Cluster-1912.0	-6.50967	0.00541425	0.029181	-6.66675	0.00124126	0.00921798	--	--	--	Spectrin alpha chain OS=Drosophila melanogaster OX=7227 GN=alpha-Spec PE=1 SV=2	Spectrin repeat	--	protein binding	--	YES	YES
Cluster-3193.0	-6.50967	0.00541425	0.029181	-6.66675	0.00124126	0.00921798	hypothetical protein JH06_1096 [Blastocystis sp. subtype 4]	--	T-complex protein 1 subunit epsilon	T-complex protein 1 subunit epsilon OS=Rattus norvegicus OX=10116 GN=Cct5 PE=1 SV=1	TCP-1/cpn60 chaperonin family	--	ATP binding	--	YES	YES
Cluster-2986.2	-6.50967	0.00541425	0.029181	-6.66675	0.00124126	0.00921798	--	--	--	Amyloid-beta-like protein OS=Drosophila melanogaster OX=7227 GN=Appl PE=1 SV=2	Copper-binding of amyloid precursor, CuBD//Amyloid A4 N-terminal heparin-binding	--	heparin binding//transition metal ion binding	--	YES	YES
Cluster-1859.0	-6.50967	0.00541425	0.029181	-6.66675	0.00124126	0.00921798	--	--	--	--	Nuclear envelope localisation domain//Ninjurin//Protein of unknown function (DUF805)//Menin//Transcription factor IIA, alpha/beta subunit//Tweety//7tm Chemosensory receptor	cell adhesion//tissue regeneration//sensory perception of taste//transcription initiation from RNA polymerase II promoter	--	integral component of membrane//transcription factor TFIIA complex//nucleus	YES	YES
Cluster-1527.0	-6.50967	0.00541425	0.029181	-6.66675	0.00124126	0.00921798	Long-chain-fatty-acid--CoA ligase ACSBG2 [Phytophthora nicotianae]	--	long-chain-fatty-acid--CoA ligase ACSBG	Very long-chain-fatty-acid--CoA ligase bubblegum OS=Drosophila melanogaster OX=7227 GN=bgm PE=1 SV=1	AMP-binding enzyme	--	catalytic activity	--	YES	YES
Cluster-2180.0	-6.50967	0.00541425	0.029181	-6.66675	0.00124126	0.00921798	--	--	--	26S proteasome non-ATPase regulatory subunit 6 OS=Mus musculus OX=10090 GN=Psmd6 PE=1 SV=1	--	--	--	--	YES	YES
Cluster-1764.0	-6.50967	0.00541425	0.029181	-6.66675	0.00124126	0.00921798	--	--	--	--	--	--	--	--	YES	YES
Cluster-2226.0	-6.50967	0.00541425	0.029181	-6.66675	0.00124126	0.00921798	PREDICTED: dolichyl-diphosphooligosaccharide--protein glycosyltransferase subunit 2-like, partial [Pyrus x bretschneideri]	--	--	Dolichyl-diphosphooligosaccharide--protein glycosyltransferase subunit 2 OS=Homo sapiens OX=9606 GN=RPN2 PE=1 SV=3	Oligosaccharyltransferase subunit Ribophorin II	protein N-linked glycosylation	--	oligosaccharyltransferase complex//integral component of membrane	YES	YES
Cluster-3240.1	-6.50967	0.00541425	0.029181	-6.66675	0.00124126	0.00921798	hypothetical protein VOLCADRAFT_106719 [Volvox carteri f. nagariensis]	--	--	Cleft lip and palate transmembrane protein 1 homolog OS=Danio rerio OX=7955 GN=clptm1 PE=2 SV=1	Cleft lip and palate transmembrane protein 1 (CLPTM1)	--	--	integral component of membrane	YES	YES
Cluster-1422.0	-6.50967	0.00541425	0.029181	-6.66675	0.00124126	0.00921798	glutamine--fructose-6-phosphate aminotransferase [isomerizing]-like [Quercus suber]	--	glucosamine--fructose-6-phosphate aminotransferase (isomerizing)	Glutamine--fructose-6-phosphate aminotransferase [isomerizing] 2 OS=Homo sapiens OX=9606 GN=GFPT2 PE=1 SV=3	SIS domain	carbohydrate derivative metabolic process	carbohydrate derivative binding	--	YES	YES
Cluster-15809.3824	-6.50967	0.00541425	0.029181	-6.66675	0.00124126	0.00921798	--	--	--	--	Insect cuticle protein//Mammalian defensin	defense response	structural constituent of cuticle	extracellular region	YES	YES
Cluster-3168.0	-6.50967	0.00541425	0.029181	-6.66675	0.00124126	0.00921798	BnaA09g40730D [Brassica napus]	--	far upstream element-binding protein	Far upstream element-binding protein 3 OS=Homo sapiens OX=9606 GN=FUBP3 PE=1 SV=2	Mitochondrial inner-membrane-bound regulator//NusA-like KH domain//KH domain//Prolyl-tRNA synthetase, C-terminal//KH domain//Phage maturation protein	virion attachment to host cell pilus//proline metabolic process//arginine metabolic process//prolyl-tRNA aminoacylation	nucleotide binding//RNA binding//ATP binding//proline-tRNA ligase activity	cytoplasm//mitochondrial inner membrane	YES	YES
Cluster-2030.0	-6.50967	0.00541425	0.029181	-6.66675	0.00124126	0.00921798	carbonic anhydrase alpha superfamily protein [Vaucheria litorea]	--	carbonic anhydrase	Carbonic anhydrase 2 OS=Tribolodon hakonensis OX=151740 GN=ca2 PE=2 SV=3	--	--	--	--	YES	YES
Cluster-2215.0	-6.50967	0.00541425	0.029181	-6.66675	0.00124126	0.00921798	--	--	--	--	--	--	--	--	YES	YES
Cluster-2722.0	-6.50967	0.00541425	0.029181	-6.66675	0.00124126	0.00921798	PREDICTED: ABC transporter C family member 12-like [Daucus carota subsp. sativus]	--	--	Multidrug resistance-associated protein 4 OS=Homo sapiens OX=9606 GN=ABCC4 PE=1 SV=3	ABC transporter	--	ATPase activity//ATP binding	--	YES	YES
Cluster-1474.0	-6.50967	0.00541425	0.029181	-6.66675	0.00124126	0.00921798	--	--	--	--	--	--	--	--	YES	YES
Cluster-2329.0	-6.50967	0.00541425	0.029181	-6.66675	0.00124126	0.00921798	hypothetical protein B5M09_005623 [Aphanomyces astaci]	--	protein transport protein SEC24	Protein transport protein Sec24B OS=Homo sapiens OX=9606 GN=SEC24B PE=1 SV=2	--	--	--	--	YES	YES
Cluster-2987.0	-6.50967	0.00541425	0.029181	-6.66675	0.00124126	0.00921798	--	--	--	Hrp65 protein OS=Chironomus tentans OX=7153 GN=HRP65 PE=1 SV=1	RNA recognition motif. (a.k.a. RRM, RBD, or RNP domain)//NAF domain//Phage capsid scaffolding protein (GPO) serine peptidase//Branched-chain amino acid transport protein//Dolichol-phosphate mannosyltransferase subunit 3 (DPM3)	branched-chain amino acid transport//protein glycosylation//viral capsid assembly//signal transduction	nucleic acid binding//branched-chain amino acid transmembrane transporter activity	integral component of membrane	YES	YES
Cluster-2291.0	-6.59214	0.00416469	0.0237056	-6.74921	0.000908285	0.00714643	--	--	--	Eukaryotic translation initiation factor 3 subunit B OS=Mus musculus OX=10090 GN=Eif3b PE=1 SV=1	--	--	--	--	YES	YES
Cluster-971.0	-6.59214	0.00416469	0.0237056	-6.74921	0.000908285	0.00714643	Ras-related protein RABH1b [Dichanthelium oligosanthes]	PREDICTED: Lupinus angustifolius ras-related protein RABH1b-like (LOC109348864), transcript variant X2, mRNA	--	Ras-related protein Rab6 OS=Drosophila melanogaster OX=7227 GN=Rab6 PE=1 SV=1	Elongation factor Tu GTP binding domain//Ras family//ADP-ribosylation factor family	--	GTP binding//GTPase activity	--	YES	YES
Cluster-2801.0	-6.59214	0.00416469	0.0237056	-6.74921	0.000908285	0.00714643	hypothetical protein OsI_27243 [Oryza sativa Indica Group]	--	superoxide dismutase, Cu-Zn family	Superoxide dismutase [Cu-Zn] 2 OS=Oryza sativa subsp. japonica OX=39947 GN=SODCC2 PE=1 SV=2	Copper/zinc superoxide dismutase (SODC)	superoxide metabolic process	metal ion binding	--	YES	YES
Cluster-1477.0	-6.59214	0.00416469	0.0237056	-6.74921	0.000908285	0.00714643	PREDICTED: hsp70-Hsp90 organizing protein 3 [Beta vulgaris subsp. vulgaris]	--	stress-induced-phosphoprotein 1	Stress-induced-phosphoprotein 1 OS=Homo sapiens OX=9606 GN=STIP1 PE=1 SV=1	Protein prenyltransferase alpha subunit repeat//Tetratricopeptide repeat//Tetratricopeptide repeat//Rotavirus non-structural protein NSP3//Tetratricopeptide repeat//Tetratricopeptide repeat	protein prenylation	protein binding//RNA binding//protein prenyltransferase activity	--	YES	YES
Cluster-2978.0	-6.59214	0.00416469	0.0237056	-6.74921	0.000908285	0.00714643	component of cytosolic 80S ribosome and 60S large subunit [Volvox carteri f. nagariensis]	--	large subunit ribosomal protein L32e	60S ribosomal protein L32 OS=Drosophila azteca OX=7249 GN=RpL32 PE=3 SV=1	Ribosomal protein L32	ribosome biogenesis//translation	structural constituent of ribosome	ribosome	YES	YES
Cluster-2820.0	-6.59214	0.00416469	0.0237056	-6.74921	0.000908285	0.00714643	--	--	--	--	Apolipoprotein O	cristae formation	--	MICOS complex	YES	YES
Cluster-14965.0	-6.59214	0.00416469	0.0237056	-6.74921	0.000908285	0.00714643	--	--	--	--	--	--	--	--	YES	YES
Cluster-1612.0	-6.59214	0.00416469	0.0237056	-6.74921	0.000908285	0.00714643	--	--	--	--	--	--	--	--	YES	YES
Cluster-1733.0	-6.59214	0.00416469	0.0237056	-6.74921	0.000908285	0.00714643	unknown [Zea mays]	--	--	26S proteasome non-ATPase regulatory subunit 13 OS=Bos taurus OX=9913 GN=PSMD13 PE=2 SV=1	Topoisomerase VI B subunit, transducer	DNA topological change	DNA binding//DNA topoisomerase type II (double strand cut, ATP-hydrolyzing) activity	--	YES	YES
Cluster-3124.0	-6.59214	0.00416469	0.0237056	-6.74921	0.000908285	0.00714643	proline dehydrogenase [Ectocarpus siliculosus]	--	proline dehydrogenase	Proline dehydrogenase 1, mitochondrial OS=Drosophila melanogaster OX=7227 GN=slgA PE=2 SV=2	--	--	--	--	YES	YES
Cluster-3490.0	-6.59214	0.00416469	0.0237056	-6.74921	0.000908285	0.00714643	probable UDP-N-acetylglucosamine--peptide N-acetylglucosaminyltransferase SEC [Solanum pennellii]	--	protein O-GlcNAc transferase	UDP-N-acetylglucosamine--peptide N-acetylglucosaminyltransferase 110 kDa subunit OS=Homo sapiens OX=9606 GN=OGT PE=1 SV=3	--	--	--	--	YES	YES
Cluster-1964.0	-6.59214	0.00416469	0.0237056	-6.74921	0.000908285	0.00714643	--	--	--	--	--	--	--	--	YES	YES
Cluster-3535.0	-6.59214	0.00416469	0.0237056	-6.74921	0.000908285	0.00714643	predicted protein [Hordeum vulgare subsp. vulgare]	Micromonas commoda mitochondrial elongation factor partial mRNA	elongation factor 2	Elongation factor 2 OS=Caenorhabditis elegans OX=6239 GN=eef-2 PE=1 SV=4	Elongation factor G, domain IV	--	GTP binding	--	YES	YES
Cluster-1645.1	-6.59214	0.00416469	0.0237056	-6.74921	0.000908285	0.00714643	Aldehyde dehydrogenase family 2 member [Morus notabilis]	--	aldehyde dehydrogenase (NAD+)	Retinal dehydrogenase 1 OS=Oryctolagus cuniculus OX=9986 GN=ALDH1A1 PE=1 SV=1	Aldehyde dehydrogenase family	oxidation-reduction process	oxidoreductase activity	--	YES	YES
Cluster-3388.0	-6.59214	0.00416469	0.0237056	-6.74921	0.000908285	0.00714643	lysophospholipid acyltransferase [Thraustotheca clavata]	--	--	Elongation of very long chain fatty acids protein 6 OS=Gallus gallus OX=9031 GN=ELOVL6 PE=2 SV=1	GNS1/SUR4 family	--	--	integral component of membrane	YES	YES
Cluster-3384.0	-6.59214	0.00416469	0.0237056	-6.74921	0.000908285	0.00714643	dihydrolipoamide acetyl transferase [Phaeodactylum tricornutum CCAP 1055/1]	--	2-oxoisovalerate dehydrogenase E2 component (dihydrolipoyl transacylase)	Lipoamide acyltransferase component of branched-chain alpha-keto acid dehydrogenase complex, mitochondrial OS=Bos taurus OX=9913 GN=DBT PE=1 SV=2	Bacterial phosphonate metabolism protein (PhnI)	organic phosphonate metabolic process	--	--	YES	YES
Cluster-1754.0	-6.59214	0.00416469	0.0237056	-6.74921	0.000908285	0.00714643	--	--	--	--	--	--	--	--	YES	YES
Cluster-725.0	-6.59214	0.00416469	0.0237056	-6.74921	0.000908285	0.00714643	--	--	--	--	AraC-like ligand binding domain	regulation of transcription, DNA-templated	--	--	YES	YES
Cluster-1466.0	-6.59214	0.00416469	0.0237056	-6.74921	0.000908285	0.00714643	SEL1 protein [Salvia splendens]	--	SEL1 protein	Protein sel-1 homolog 1 OS=Rattus norvegicus OX=10116 GN=Sel1l PE=1 SV=2	--	--	--	--	YES	YES
Cluster-2058.0	-6.59214	0.00416469	0.0237056	-6.74921	0.000908285	0.00714643	--	--	--	--	--	--	--	--	YES	YES
Cluster-2347.0	-6.59214	0.00416469	0.0237056	-6.74921	0.000908285	0.00714643	--	--	--	--	--	--	--	--	YES	YES
Cluster-1015.0	-6.59214	0.00416469	0.0237056	-6.74921	0.000908285	0.00714643	--	--	--	--	--	--	--	--	YES	YES
Cluster-1846.0	-6.59214	0.00416469	0.0237056	-6.74921	0.000908285	0.00714643	uncharacterized protein A4U43_C10F10750 [Asparagus officinalis]	--	--	Alpha-N-acetylgalactosaminidase OS=Gallus gallus OX=9031 GN=NAGA PE=1 SV=1	--	--	--	--	YES	YES
Cluster-3576.1	-6.59214	0.00416469	0.0237056	-6.74921	0.000908285	0.00714643	6-phosphofructo-2-kinase/fructose-2,6-bisphosphatase 4 [Gracilariopsis chorda]	--	--	6-phosphofructo-2-kinase/fructose-2,6-bisphosphatase 1 OS=Homo sapiens OX=9606 GN=PFKFB1 PE=1 SV=3	--	--	--	--	YES	YES
Cluster-3033.0	-6.59214	0.00416469	0.0237056	-6.74921	0.000908285	0.00714643	--	--	--	--	--	--	--	--	YES	YES
Cluster-2159.1	-6.59214	0.00416469	0.0237056	-6.74921	0.000908285	0.00714643	galactokinase [Galdieria sulphuraria]	--	galactokinase	Galactokinase OS=Canis lupus familiaris OX=9615 GN=GALK1 PE=2 SV=1	Galactokinase galactose-binding signature//GHMP kinases N terminal domain	--	ATP binding//galactose binding	--	YES	YES
Cluster-1522.0	-6.59214	0.00416469	0.0237056	-6.74921	0.000908285	0.00714643	--	--	--	--	--	--	--	--	YES	YES
Cluster-1396.0	-6.59214	0.00416469	0.0237056	-6.74921	0.000908285	0.00714643	--	--	--	Probable chitinase 10 OS=Drosophila melanogaster OX=7227 GN=Cht10 PE=2 SV=2	Chitin binding Peritrophin-A domain	--	chitin binding	extracellular region	YES	YES
Cluster-1817.0	-6.59214	0.00416469	0.0237056	-6.74921	0.000908285	0.00714643	--	--	--	Glutathione S-transferase D1 OS=Drosophila melanogaster OX=7227 GN=GstD1 PE=1 SV=1	Acetyl co-enzyme A carboxylase carboxyltransferase alpha subunit	pyruvate metabolic process//fatty acid biosynthetic process	acetyl-CoA carboxylase activity	acetyl-CoA carboxylase complex	YES	YES
Cluster-2702.0	-6.59214	0.00416469	0.0237056	-6.74921	0.000908285	0.00714643	--	--	--	--	--	--	--	--	YES	YES
Cluster-2868.0	-6.59214	0.00416469	0.0237056	-6.74921	0.000908285	0.00714643	--	--	--	--	--	--	--	--	YES	YES
Cluster-1310.0	-6.59214	0.00416469	0.0237056	-6.74921	0.000908285	0.00714643	--	--	--	--	--	--	--	--	YES	YES
Cluster-1945.0	-6.59214	0.00416469	0.0237056	-6.74921	0.000908285	0.00714643	--	--	--	--	--	--	--	--	YES	YES
Cluster-3070.0	-6.59214	0.00416469	0.0237056	-6.74921	0.000908285	0.00714643	--	--	--	--	--	--	--	--	YES	YES
Cluster-1920.1	-6.67014	0.00321962	0.0194085	-6.82722	0.000670261	0.00554004	--	--	--	--	--	--	--	--	YES	YES
Cluster-2363.0	-6.67014	0.00321962	0.0194085	-6.82722	0.000670261	0.00554004	--	--	--	--	--	--	--	--	YES	YES
Cluster-1725.0	-6.67014	0.00321962	0.0194085	-6.82722	0.000670261	0.00554004	predicted protein [Hordeum vulgare subsp. vulgare]	--	elongation factor 2	Elongation factor 2 OS=Caenorhabditis elegans OX=6239 GN=eef-2 PE=1 SV=4	Elongation factor Tu GTP binding domain	--	GTP binding//GTPase activity	--	YES	YES
Cluster-1609.0	-6.67014	0.00321962	0.0194085	-6.82722	0.000670261	0.00554004	predicted protein [Hordeum vulgare subsp. vulgare]	--	--	InaD-like protein OS=Homo sapiens OX=9606 GN=PATJ PE=1 SV=3	PDZ domain//PDZ domain	--	protein binding	--	YES	YES
Cluster-3257.0	-6.67014	0.00321962	0.0194085	-6.82722	0.000670261	0.00554004	--	--	--	--	--	--	--	--	YES	YES
Cluster-2555.0	-6.67014	0.00321962	0.0194085	-6.82722	0.000670261	0.00554004	predicted protein [Hordeum vulgare subsp. vulgare]	--	--	Cathepsin L OS=Drosophila melanogaster OX=7227 GN=Cp1 PE=2 SV=2	Peptidase C1-like family//Papain family cysteine protease	proteolysis	cysteine-type endopeptidase activity//cysteine-type peptidase activity	--	YES	YES
Cluster-2632.0	-6.67014	0.00321962	0.0194085	-6.82722	0.000670261	0.00554004	--	--	--	SPARC OS=Caenorhabditis elegans OX=6239 GN=ost-1 PE=1 SV=1	Follistatin/Osteonectin-like EGF domain//Kazal-type serine protease inhibitor domain//Secreted protein acidic and rich in cysteine Ca binding region	--	protein binding//calcium ion binding	--	YES	YES
Cluster-1696.0	-6.67014	0.00321962	0.0194085	-6.82722	0.000670261	0.00554004	--	--	--	Synaptotagmin 1 OS=Drosophila melanogaster OX=7227 GN=Syt1 PE=1 SV=3	--	--	--	--	YES	YES
Cluster-3192.0	-6.67014	0.00321962	0.0194085	-6.82722	0.000670261	0.00554004	zinc finger CDGSH domain-containing protein 1 [Thraustotheca clavata]	--	--	CDGSH iron-sulfur domain-containing protein 2 homolog OS=Drosophila virilis OX=7244 GN=Cisd2 PE=3 SV=1	Iron-containing outer mitochondrial membrane protein N-terminus//Iron-binding zinc finger CDGSH type	--	2 iron, 2 sulfur cluster binding	intracellular membrane-bounded organelle	YES	YES
Cluster-2355.0	-6.67014	0.00321962	0.0194085	-6.82722	0.000670261	0.00554004	hypothetical protein GUITHDRAFT_106105 [Guillardia theta CCMP2712]	--	--	Collagen alpha-1(IV) chain OS=Bos taurus OX=9913 GN=COL4A1 PE=1 SV=2	Amelogenin	multicellular organism development	--	collagen-containing extracellular matrix	YES	YES
Cluster-1737.0	-6.67014	0.00321962	0.0194085	-6.82722	0.000670261	0.00554004	hypothetical protein F511_21359 [Dorcoceras hygrometricum]	--	--	Cytosolic iron-sulfur assembly component 2B OS=Mus musculus OX=10090 GN=Ciao2b PE=1 SV=1	--	--	--	--	YES	YES
Cluster-1487.0	-6.67014	0.00321962	0.0194085	-6.82722	0.000670261	0.00554004	PREDICTED: protein RNA-directed DNA methylation 3 isoform X1 [Beta vulgaris subsp. vulgaris]	--	cellular nucleic acid-binding protein	DNA-binding protein HEXBP OS=Leishmania major OX=5664 GN=HEXBP PE=4 SV=1	Xyloglucan fucosyltransferase//Zinc knuckle	glycolipid biosynthetic process//carbohydrate metabolic process//cell wall biogenesis//globoside metabolic process	nucleic acid binding//zinc ion binding//galactoside 2-alpha-L-fucosyltransferase activity	membrane	YES	YES
Cluster-729.0	-6.67014	0.00321962	0.0194085	-6.82722	0.000670261	0.00554004	--	--	--	--	--	--	--	--	YES	YES
Cluster-2933.0	-6.67014	0.00321962	0.0194085	-6.82722	0.000670261	0.00554004	--	--	--	28S ribosomal protein S33, mitochondrial OS=Homo sapiens OX=9606 GN=MRPS33 PE=1 SV=1	Macrophage colony stimulating factor-1 (CSF-1)	growth//signal transduction//cell population proliferation	cytokine activity//growth factor activity	integral component of membrane	YES	YES
Cluster-2060.0	-6.67014	0.00321962	0.0194085	-6.82722	0.000670261	0.00554004	hypothetical protein PRUPE_3G307000 [Prunus persica]	--	protein transport protein SEC61 subunit gamma and related proteins	Protein transport protein Sec61 subunit gamma OS=Gryllotalpa orientalis OX=213494 GN=SEC61G PE=3 SV=1	SecE/Sec61-gamma subunits of protein translocation complex//Phosphate transport (Pho88)	intracellular protein transport//protein targeting//protein targeting to ER	--	endoplasmic reticulum//membrane	YES	YES
Cluster-2645.0	-6.67014	0.00321962	0.0194085	-6.82722	0.000670261	0.00554004	PREDICTED: serine/threonine-protein phosphatase 2B catalytic subunit alpha isoform-like [Pyrus x bretschneideri]	Fonsecaea erecta serine/threonine-protein phosphatase 2B catalytic subunit (AYL99_05149), partial mRNA	--	Serine/threonine-protein phosphatase 2B catalytic subunit 2 OS=Drosophila melanogaster OX=7227 GN=Pp2B-14D PE=1 SV=2	--	--	--	--	YES	YES
Cluster-2499.0	-6.67014	0.00321962	0.0194085	-6.82722	0.000670261	0.00554004	hypothetical protein H310_14998 [Aphanomyces invadans]	--	--	Probable arginine kinase F46H5.3 OS=Caenorhabditis elegans OX=6239 GN=F46H5.3 PE=3 SV=2	ATP:guanido phosphotransferase, N-terminal domain//ATP:guanido phosphotransferase, C-terminal catalytic domain	--	transferase activity, transferring phosphorus-containing groups//kinase activity	--	YES	YES
Cluster-2579.0	-6.67014	0.00321962	0.0194085	-6.82722	0.000670261	0.00554004	--	--	--	--	--	--	--	--	YES	YES
Cluster-1402.0	-6.67014	0.00321962	0.0194085	-6.82722	0.000670261	0.00554004	--	--	--	--	--	--	--	--	YES	YES
Cluster-2486.0	-6.67014	0.00321962	0.0194085	-6.82722	0.000670261	0.00554004	--	--	--	--	--	--	--	--	YES	YES
Cluster-3296.0	-6.67014	0.00321962	0.0194085	-6.82722	0.000670261	0.00554004	--	--	--	ATPase inhibitor mai-2, mitochondrial OS=Caenorhabditis briggsae OX=6238 GN=mai-2 PE=3 SV=1	TMPIT-like protein//Mitochondrial ATPase inhibitor, IATP	negative regulation of ATPase activity	ATPase inhibitor activity	integral component of membrane//mitochondrion	YES	YES
Cluster-1663.0	-6.67014	0.00321962	0.0194085	-6.82722	0.000670261	0.00554004	hypothetical protein AQUCO_07600068v1 [Aquilegia coerulea]	--	RING-box protein 1	RING-box protein 1A OS=Drosophila melanogaster OX=7227 GN=Roc1a PE=1 SV=1	RING-H2 zinc finger domain//Zinc finger, C3HC4 type (RING finger)//Anaphase-promoting complex subunit 11 RING-H2 finger	protein ubiquitination	metal ion binding//zinc ion binding//ubiquitin-protein transferase activity	anaphase-promoting complex	YES	YES
Cluster-2231.0	-6.67014	0.00321962	0.0194085	-6.82722	0.000670261	0.00554004	--	--	--	Cytochrome P450 18a1 OS=Drosophila melanogaster OX=7227 GN=Cyp18a1 PE=2 SV=2	Cytochrome P450//High-affinity nickel-transport protein	nickel cation transmembrane transport//oxidation-reduction process//nickel cation transport	iron ion binding//oxidoreductase activity, acting on paired donors, with incorporation or reduction of molecular oxygen//heme binding//nickel cation transmembrane transporter activity	integral component of plasma membrane	YES	YES
Cluster-2570.0	-6.67014	0.00321962	0.0194085	-6.82722	0.000670261	0.00554004	--	--	--	ABC transporter G family member 20 OS=Dictyostelium discoideum OX=44689 GN=abcG20 PE=3 SV=1	Cytoplasmic tRNA 2-thiolation protein 2//ABC-2 type transporter//ABC-2 family transporter protein	transmembrane transport//tRNA thio-modification//tRNA wobble uridine modification	tRNA binding	membrane	YES	YES
Cluster-2717.1	-6.67014	0.00321962	0.0194085	-6.82722	0.000670261	0.00554004	UBA-like [Ostreococcus tauri]	--	UV excision repair protein RAD23	UV excision repair protein RAD23 OS=Saccharomyces cerevisiae (strain ATCC 204508 / S288c) OX=559292 GN=RAD23 PE=1 SV=1	CUE domain	--	protein binding	--	YES	YES
Cluster-2992.0	-6.67014	0.00321962	0.0194085	-6.82722	0.000670261	0.00554004	--	--	--	Calponin-3 OS=Mus musculus OX=10090 GN=Cnn3 PE=1 SV=1	Calponin homology (CH) domain	--	protein binding	--	YES	YES
Cluster-1779.0	-6.67014	0.00321962	0.0194085	-6.82722	0.000670261	0.00554004	--	--	--	Receptor-type tyrosine-protein phosphatase delta OS=Mus musculus OX=10090 GN=Ptprd PE=1 SV=3	Protein-tyrosine phosphatase	protein dephosphorylation//tyrosine metabolic process	protein tyrosine phosphatase activity	--	YES	YES
Cluster-2891.0	-6.67014	0.00321962	0.0194085	-6.82722	0.000670261	0.00554004	--	--	--	--	--	--	--	--	YES	YES
Cluster-1168.0	-6.67014	0.00321962	0.0194085	-6.82722	0.000670261	0.00554004	ras-related protein ara-3 [Chrysochromulina tobinii]	--	Ras-related protein Rab-8A	Ras-related protein Rab-3 OS=Drosophila melanogaster OX=7227 GN=Rab3 PE=1 SV=1	Ras family//ADP-ribosylation factor family//G-protein alpha subunit//50S ribosome-binding GTPase//Gtr1/RagA G protein conserved region	G protein-coupled receptor signaling pathway	GTPase activity//GTP binding//guanyl nucleotide binding//G-protein beta/gamma-subunit complex binding	--	YES	YES
Cluster-893.0	-6.67014	0.00321962	0.0194085	-6.82722	0.000670261	0.00554004	hypothetical protein KFL_001740030 [Klebsormidium nitens]	--	--	Transmembrane protein 258 OS=Gallus gallus OX=9031 GN=TMEM258 PE=3 SV=1	Oligosaccharyltransferase subunit 5	protein N-linked glycosylation	--	oligosaccharyltransferase I complex	YES	YES
Cluster-2984.0	-6.67014	0.00321962	0.0194085	-6.82722	0.000670261	0.00554004	--	--	--	--	CD36 family	--	--	membrane	YES	YES
Cluster-733.0	-6.67014	0.00321962	0.0194085	-6.82722	0.000670261	0.00554004	vegetative cell wall protein gp1 [Sorghum bicolor]	--	--	Serine-rich 25 kDa antigen protein OS=Entamoeba histolytica OX=5759 PE=1 SV=1	Golgi 4-transmembrane spanning transporter	--	--	integral component of membrane	YES	YES
Cluster-1853.0	-6.67014	0.00321962	0.0194085	-6.82722	0.000670261	0.00554004	conserved hypothetical protein [Albugo laibachii Nc14]	--	--	FUN14 domain-containing protein 1 OS=Bos taurus OX=9913 GN=FUNDC1 PE=2 SV=1	--	--	--	--	YES	YES
Cluster-1000.0	-6.67014	0.00321962	0.0194085	-6.82722	0.000670261	0.00554004	hypothetical protein CBR_g2812 [Chara braunii]	--	large subunit ribosomal protein L36e	60S ribosomal protein L36 OS=Caenorhabditis elegans OX=6239 GN=rpl-36 PE=1 SV=3	Ribosomal protein L36e	translation//ribosome biogenesis	structural constituent of ribosome	ribosome	YES	YES
Cluster-2651.0	-6.67014	0.00321962	0.0194085	-6.82722	0.000670261	0.00554004	Ethanolamine-phosphate phospho-lyase [Chlorella sorokiniana]	--	ethanolamine-phosphate phospho-lyase	Alanine--glyoxylate aminotransferase 2-like OS=Drosophila melanogaster OX=7227 GN=CG8745 PE=2 SV=2	Aminotransferase class-III	--	pyridoxal phosphate binding//transaminase activity	--	YES	YES
Cluster-3273.0	-6.74414	0.00250134	0.0158376	-6.90122	0.000498651	0.00430937	predicted protein [Micromonas pusilla CCMP1545]	--	ubiquitin carboxyl-terminal hydrolase L5	Ubiquitin carboxyl-terminal hydrolase isozyme L5 OS=Sus scrofa OX=9823 GN=UCHL5 PE=2 SV=1	Ubiquitin carboxyl-terminal hydrolase, family 1	protein deubiquitination//proteolysis//ubiquitin-dependent protein catabolic process	thiol-dependent ubiquitin-specific protease activity	--	YES	YES
Cluster-3475.0	-6.74414	0.00250134	0.0158376	-6.90122	0.000498651	0.00430937	--	--	--	--	Rpp14/Pop5 family	tRNA processing//regulation of RNA metabolic process	ribonuclease activity	--	YES	YES
Cluster-1826.0	-6.74414	0.00250134	0.0158376	-6.90122	0.000498651	0.00430937	ras-related protein Rab11C-like [Cucurbita moschata]	--	Ras-related protein Rab-11A	Ras-related protein Rab-11A OS=Gallus gallus OX=9031 GN=RAB11A PE=2 SV=1	Ras family	--	GTP binding//GTPase activity	--	YES	YES
Cluster-2741.0	-6.74414	0.00250134	0.0158376	-6.90122	0.000498651	0.00430937	--	--	--	Protein snakeskin OS=Bombyx mori OX=7091 PE=1 SV=2	Membrane-associating domain	--	--	membrane	YES	YES
Cluster-1969.0	-6.74414	0.00250134	0.0158376	-6.90122	0.000498651	0.00430937	translation initiation factor eIF-2 gamma subunit isoform 2 [Galdieria sulphuraria]	Triticum aestivum mRNA, clone: tplb0049a24, cultivar Chinese Spring	translation initiation factor 2 subunit 3	Eukaryotic translation initiation factor 2 subunit 3, X-linked OS=Mus musculus OX=10090 GN=Eif2s3x PE=1 SV=2	RsgA GTPase//Gtr1/RagA G protein conserved region//Elongation factor Tu GTP binding domain	--	GTPase activity//GTP binding	--	YES	YES
Cluster-2003.0	-6.74414	0.00250134	0.0158376	-6.90122	0.000498651	0.00430937	hypothetical protein AALP_AA7G230700 [Arabis alpina]	--	aconitate hydratase	Cytoplasmic aconitate hydratase OS=Oryctolagus cuniculus OX=9986 GN=ACO1 PE=1 SV=1	--	--	--	--	YES	YES
Cluster-1906.0	-6.74414	0.00250134	0.0158376	-6.90122	0.000498651	0.00430937	--	--	--	Eukaryotic translation initiation factor 3 subunit M OS=Aedes aegypti OX=7159 GN=AAEL004347 PE=3 SV=1	--	--	--	--	YES	YES
Cluster-1509.0	-6.74414	0.00250134	0.0158376	-6.90122	0.000498651	0.00430937	hypothetical protein NSK_003424 [Nannochloropsis salina CCMP1776]	--	polyadenylate-binding protein	Protein sex-lethal OS=Drosophila melanogaster OX=7227 GN=Sxl PE=1 SV=1	RNA binding motif//RNA recognition motif. (a.k.a. RRM, RBD, or RNP domain)	--	RNA binding//nucleic acid binding	--	YES	YES
Cluster-2157.0	-6.74414	0.00250134	0.0158376	-6.90122	0.000498651	0.00430937	NAD(P)-binding protein [Coccomyxa subellipsoidea C-169]	--	--	Dehydrogenase/reductase SDR family member 11 OS=Bos taurus OX=9913 GN=DHRS11 PE=2 SV=1	--	--	--	--	YES	YES
Cluster-1413.0	-6.74414	0.00250134	0.0158376	-6.90122	0.000498651	0.00430937	--	--	--	--	--	--	--	--	YES	YES
Cluster-3275.0	-6.74414	0.00250134	0.0158376	-6.90122	0.000498651	0.00430937	--	--	--	Cytochrome b-c1 complex subunit 10 OS=Mus musculus OX=10090 GN=Uqcr11 PE=1 SV=1	Ubiquinol-cytochrome C reductase complex, 6.4kD protein	oxidative phosphorylation//obsolete electron transport	electron transfer activity//ubiquinol-cytochrome-c reductase activity	--	YES	YES
Cluster-1385.0	-6.74414	0.00250134	0.0158376	-6.90122	0.000498651	0.00430937	--	--	--	--	--	--	--	--	YES	YES
Cluster-18218.0	-6.74414	0.00250134	0.0158376	-6.90122	0.000498651	0.00430937	hypothetical protein LSAT_1X40001 [Lactuca sativa]	--	--	--	--	--	--	--	YES	YES
Cluster-1566.0	-6.74414	0.00250134	0.0158376	-6.90122	0.000498651	0.00430937	--	--	--	--	--	--	--	--	YES	YES
Cluster-1202.0	-6.74414	0.00250134	0.0158376	-6.90122	0.000498651	0.00430937	aspartate aminotransferase, mitochondrial [Medicago truncatula]	--	aspartate aminotransferase, mitochondrial	Aspartate aminotransferase, cytoplasmic OS=Gallus gallus OX=9031 GN=GOT1 PE=1 SV=3	Aminotransferase class I and II	biosynthetic process	pyridoxal phosphate binding	--	YES	YES
Cluster-1563.0	-6.74414	0.00250134	0.0158376	-6.90122	0.000498651	0.00430937	--	--	--	--	--	--	--	--	YES	YES
Cluster-15809.4096	-6.74414	0.00250134	0.0158376	-6.90122	0.000498651	0.00430937	elongation of very long chain fatty acids [Nannochloropsis gaditana]	--	--	Elongation of very long chain fatty acids protein 4 OS=Homo sapiens OX=9606 GN=ELOVL4 PE=1 SV=1	GNS1/SUR4 family	--	--	integral component of membrane	YES	YES
Cluster-2167.0	-6.74414	0.00250134	0.0158376	-6.90122	0.000498651	0.00430937	--	--	--	Dimethyladenosine transferase 1, mitochondrial OS=Drosophila pseudoobscura pseudoobscura OX=46245 GN=mtTFB1 PE=3 SV=2	--	--	--	--	YES	YES
Cluster-2460.0	-6.74414	0.00250134	0.0158376	-6.90122	0.000498651	0.00430937	--	--	--	--	--	--	--	--	YES	YES
Cluster-1264.0	-6.74414	0.00250134	0.0158376	-6.90122	0.000498651	0.00430937	--	--	--	Clavesin-2 OS=Mus musculus OX=10090 GN=Clvs2 PE=1 SV=1	--	--	--	--	YES	YES
Cluster-2706.0	-6.74414	0.00250134	0.0158376	-6.90122	0.000498651	0.00430937	--	--	secretory carrier-associated membrane protein	Secretory carrier-associated membrane protein 4 OS=Pongo abelii OX=9601 GN=SCAMP4 PE=2 SV=1	SCAMP family	protein transport	--	integral component of membrane	YES	YES
Cluster-2757.0	-6.74414	0.00250134	0.0158376	-6.90122	0.000498651	0.00430937	--	--	--	--	--	--	--	--	YES	YES
Cluster-4552.0	-6.74414	0.00250134	0.0158376	-6.90122	0.000498651	0.00430937	hypothetical protein LSAT_4X149920 [Lactuca sativa]	--	--	--	TIP41-like family	regulation of phosphoprotein phosphatase activity	--	--	YES	YES
Cluster-3320.1	-6.74414	0.00250134	0.0158376	-6.90122	0.000498651	0.00430937	carboxypeptidase SOL1 isoform X2 [Spinacia oleracea]	--	--	Carboxypeptidase E OS=Lophius americanus OX=8073 GN=cpe PE=2 SV=1	Succinylglutamate desuccinylase / Aspartoacylase family//Zinc carboxypeptidase	proteolysis	hydrolase activity, acting on ester bonds//zinc ion binding//metallocarboxypeptidase activity	--	YES	YES
Cluster-2720.0	-6.74414	0.00250134	0.0158376	-6.90122	0.000498651	0.00430937	--	--	--	--	fzo-like conserved region	mitochondrial fusion	GTPase activity	mitochondrial outer membrane//integral component of membrane	YES	YES
Cluster-1013.0	-6.74414	0.00250134	0.0158376	-6.90122	0.000498651	0.00430937	chromatin structure-remodeling complex subunit snf21-like [Quercus suber]	--	protein polybromo-1	ATP-dependent helicase brm OS=Drosophila melanogaster OX=7227 GN=brm PE=1 SV=2	Bromodomain	--	protein binding	--	YES	YES
Cluster-1901.0	-6.74414	0.00250134	0.0158376	-6.90122	0.000498651	0.00430937	--	--	--	--	--	--	--	--	YES	YES
Cluster-1047.0	-6.74414	0.00250134	0.0158376	-6.90122	0.000498651	0.00430937	--	--	--	--	--	--	--	--	YES	YES
Cluster-1352.0	-6.74414	0.00250134	0.0158376	-6.90122	0.000498651	0.00430937	GTP-binding protein rhoA [Quercus suber]	Saccharomyces cerevisiae strain UWOPS03-461.4 chromosome XVI, complete sequence	--	Ras-like GTP-binding protein O-RHO OS=Diplobatis ommata OX=1870830 PE=2 SV=1	ADP-ribosylation factor family//Ras family//Methylenetetrahydrofolate reductase//Gtr1/RagA G protein conserved region	methionine metabolic process//oxidation-reduction process//tetrahydrofolate metabolic process	methylenetetrahydrofolate reductase (NAD(P)H) activity//GTPase activity//GTP binding	--	YES	YES
Cluster-2503.1	-6.74414	0.00250134	0.0158376	-6.90122	0.000498651	0.00430937	uncharacterized protein LOC111993193 [Quercus suber]	--	--	ADP-ribose glycohydrolase MACROD1 OS=Mus musculus OX=10090 GN=Macrod1 PE=1 SV=2	--	--	--	--	YES	YES
Cluster-3064.0	-6.74414	0.00250134	0.0158376	-6.90122	0.000498651	0.00430937	PREDICTED: dnaJ protein ERDJ3B-like [Pyrus x bretschneideri]	--	DnaJ homolog subfamily B member 11	DnaJ homolog subfamily B member 9 OS=Cricetulus griseus OX=10029 GN=DNAJB9 PE=1 SV=1	Ubiquitin associated domain (UBA)	phosphorylation//serine family amino acid metabolic process	protein serine/threonine kinase activity	--	YES	YES
Cluster-930.0	-6.74414	0.00250134	0.0158376	-6.90122	0.000498651	0.00430937	hypothetical protein POPTR_005G211200 [Populus trichocarpa]	Paraphaeosphaeria sporulosa ribosomal protein S13 mRNA	small subunit ribosomal protein S18e	40S ribosomal protein S18 OS=Argopecten irradians OX=31199 GN=RPS18 PE=2 SV=1	Ribosomal protein S13/S18	ribosome biogenesis//translation	RNA binding//structural constituent of ribosome	ribosome	YES	YES
Cluster-3567.0	-6.81453	0.00195276	0.0129758	-6.97161	0.000373895	0.00338191	serine/threonine protein kinase [Klebsormidium nitens]	--	serum/glucocorticoid-regulated kinase 2	cAMP-dependent protein kinase catalytic subunit 1 OS=Drosophila melanogaster OX=7227 GN=Pka-C1 PE=1 SV=3	Protein tyrosine and serine/threonine kinase//Protein kinase domain//3C cysteine protease (picornain 3C)	protein phosphorylation//proteolysis	ATP binding//protein kinase activity//cysteine-type endopeptidase activity	--	YES	YES
Cluster-2986.0	-6.81453	0.00195276	0.0129758	-6.97161	0.000373895	0.00338191	--	--	--	Amyloid-beta-like protein OS=Drosophila melanogaster OX=7227 GN=Appl PE=1 SV=2	CDC45-like protein//Phosphoinositide 3-kinase gamma adapter protein p101 subunit	DNA replication initiation	1-phosphatidylinositol-3-kinase regulator activity	phosphatidylinositol 3-kinase complex, class IB	YES	YES
Cluster-2909.1	-6.81453	0.00195276	0.0129758	-6.97161	0.000373895	0.00338191	hypothetical protein ACHHYP_05680 [Achlya hypogyna]	--	2-oxoglutarate dehydrogenase E2 component (dihydrolipoamide succinyltransferase)	Dihydrolipoyllysine-residue succinyltransferase component of 2-oxoglutarate dehydrogenase complex, mitochondrial OS=Homo sapiens OX=9606 GN=DLST PE=1 SV=4	--	--	--	--	YES	YES
Cluster-2881.0	-6.81453	0.00195276	0.0129758	-6.97161	0.000373895	0.00338191	--	--	--	--	--	--	--	--	YES	YES
Cluster-1164.0	-6.81453	0.00195276	0.0129758	-6.97161	0.000373895	0.00338191	--	--	--	--	--	--	--	--	YES	YES
Cluster-2943.0	-6.81453	0.00195276	0.0129758	-6.97161	0.000373895	0.00338191	eukaryotic translation initiation factor 3 subunit B-like [Physcomitrella patens]	--	translation initiation factor 3 subunit B	Eukaryotic translation initiation factor 3 subunit B OS=Anopheles gambiae OX=7165 GN=eIF3-S9 PE=3 SV=3	--	--	--	--	YES	YES
Cluster-1308.0	-6.81453	0.00195276	0.0129758	-6.97161	0.000373895	0.00338191	--	--	--	--	--	--	--	--	YES	YES
Cluster-1953.0	-6.81453	0.00195276	0.0129758	-6.97161	0.000373895	0.00338191	--	--	--	--	MoeA C-terminal region (domain IV)	molybdopterin cofactor biosynthetic process	--	--	YES	YES
Cluster-2340.0	-6.81453	0.00195276	0.0129758	-6.97161	0.000373895	0.00338191	calcium-binding protein NCS-1-like [Quercus suber]	--	serine/threonine-protein phosphatase 2B regulatory subunit	Neuronal calcium sensor 2 OS=Caenorhabditis elegans OX=6239 GN=ncs-2 PE=2 SV=2	Dockerin type I domain//Secreted protein acidic and rich in cysteine Ca binding region//SWIM zinc finger//EF-hand domain pair//Cytoskeletal-regulatory complex EF hand//EF-hand domain//EF hand//EF hand	carbohydrate metabolic process//polysaccharide catabolic process	calcium ion binding//protein binding//zinc ion binding//hydrolase activity, hydrolyzing O-glycosyl compounds	--	YES	YES
Cluster-1366.0	-6.81453	0.00195276	0.0129758	-6.97161	0.000373895	0.00338191	glyoxylate reductase/hydroxypyruvate reductase [Chondrus crispus]	--	glyoxylate/hydroxypyruvate reductase	Glyoxylate/hydroxypyruvate reductase B OS=Pectobacterium carotovorum subsp. carotovorum (strain PC1) OX=561230 GN=ghrB PE=3 SV=1	U1 zinc finger//D-isomer specific 2-hydroxyacid dehydrogenase, NAD binding domain	oxidation-reduction process	zinc ion binding//NAD binding	--	YES	YES
Cluster-2341.1	-6.81453	0.00195276	0.0129758	-6.97161	0.000373895	0.00338191	hypothetical protein H632_c212p1 [Helicosporidium sp. ATCC 50920]	--	lysosomal acid lipase/cholesteryl ester hydrolase	Lipase 3 OS=Drosophila melanogaster OX=7227 GN=Lip3 PE=2 SV=1	Partial alpha/beta-hydrolase lipase region	lipid metabolic process	--	--	YES	YES
Cluster-2149.0	-6.81453	0.00195276	0.0129758	-6.97161	0.000373895	0.00338191	--	--	--	U-scoloptoxin(01)-Er1a OS=Ethmostigmus rubripes OX=62613 PE=3 SV=1	Chitin binding Peritrophin-A domain	--	chitin binding	extracellular region	YES	YES
Cluster-2745.0	-6.81453	0.00195276	0.0129758	-6.97161	0.000373895	0.00338191	unnamed protein product [Chondrus crispus]	--	--	Longitudinals lacking protein-like OS=Drosophila melanogaster OX=7227 GN=lolal PE=1 SV=1	BTB/POZ domain	--	protein binding	--	YES	YES
Cluster-2270.0	-6.81453	0.00195276	0.0129758	-6.97161	0.000373895	0.00338191	--	--	--	--	--	--	--	--	YES	YES
Cluster-2617.0	-6.81453	0.00195276	0.0129758	-6.97161	0.000373895	0.00338191	proteasome subunit alpha type-5-like [Phoenix dactylifera]	--	20S proteasome subunit alpha 5	Proteasome subunit alpha type-5 OS=Bos taurus OX=9913 GN=PSMA5 PE=1 SV=1	Proteasome subunit	proteolysis involved in cellular protein catabolic process	threonine-type endopeptidase activity	proteasome core complex	YES	YES
Cluster-1192.0	-6.81453	0.00195276	0.0129758	-6.97161	0.000373895	0.00338191	acetyl-coa carboxylase [Micromonas commoda]	--	acetyl-CoA carboxylase / biotin carboxylase 1	Acetyl-CoA carboxylase 2 OS=Homo sapiens OX=9606 GN=ACACB PE=1 SV=3	--	--	--	--	YES	YES
Cluster-2902.0	-6.81453	0.00195276	0.0129758	-6.97161	0.000373895	0.00338191	--	--	--	Tumor protein D54 OS=Homo sapiens OX=9606 GN=TPD52L2 PE=1 SV=2	Spindle Pole Component 29//RNA polymerase II transcription mediator complex subunit 9//Outer membrane protein (OmpH-like)	spindle pole body duplication//regulation of transcription by RNA polymerase II	transcription coregulator activity//unfolded protein binding//structural constituent of cytoskeleton	mediator complex//cytoskeleton//central plaque of spindle pole body//transcription regulator complex	YES	YES
Cluster-876.0	-6.81453	0.00195276	0.0129758	-6.97161	0.000373895	0.00338191	--	--	--	Protein takeout OS=Drosophila melanogaster OX=7227 GN=to PE=2 SV=1	--	--	--	--	YES	YES
Cluster-1702.0	-6.81453	0.00195276	0.0129758	-6.97161	0.000373895	0.00338191	--	--	--	--	--	--	--	--	YES	YES
Cluster-921.0	-6.81453	0.00195276	0.0129758	-6.97161	0.000373895	0.00338191	--	--	--	--	--	--	--	--	YES	YES
Cluster-2354.0	-6.81453	0.00195276	0.0129758	-6.97161	0.000373895	0.00338191	--	--	--	--	bZIP transcription factor//Sec34-like family//Nucleopolyhedrovirus P10 protein//Syntaxin//TMPIT-like protein//Baculovirus polyhedron envelope protein, PEP, C terminus//Homeobox associated leucine zipper//Lipoprotein leucine-zipper//Autophagy protein Apg17//Mer2//Fibrinogen alpha/beta chain family//Nematode fatty acid retinoid binding protein (Gp-FAR-1)//Vitamin-D-receptor interacting Mediator sub…	intracellular protein transport//protein polymerization//reciprocal meiotic recombination//platelet activation//regulation of transcription by RNA polymerase II//septin ring assembly//regulation of transcription, DNA-templated//signal transduction//protein import into nucleus//autophagy	transcription coregulator activity//sequence-specific DNA binding//signaling receptor binding//structural molecule activity//lipid binding//DNA-binding transcription factor activity	membrane//mediator complex//transcription regulator complex//viral capsid//fibrinogen complex//outer membrane//cis-Golgi network//viral envelope//integral component of membrane//septin ring//condensed nuclear chromosome	YES	YES
Cluster-2532.0	-6.81453	0.00195276	0.0129758	-6.97161	0.000373895	0.00338191	PREDICTED: histidine decarboxylase-like, partial [Pyrus x bretschneideri]	--	tyrosine decarboxylase	Aromatic-L-amino-acid decarboxylase OS=Manduca sexta OX=7130 GN=Ddc PE=2 SV=1	Pyridoxal-dependent decarboxylase conserved domain	carboxylic acid metabolic process	carboxy-lyase activity//pyridoxal phosphate binding	--	YES	YES
Cluster-2585.0	-6.81453	0.00195276	0.0129758	-6.97161	0.000373895	0.00338191	--	--	--	--	--	--	--	--	YES	YES
Cluster-1467.0	-6.81453	0.00195276	0.0129758	-6.97161	0.000373895	0.00338191	small nucleolar RNP protein [Blastocystis sp. ATCC 50177/Nand II]	--	H/ACA ribonucleoprotein complex subunit 1	Probable H/ACA ribonucleoprotein complex subunit 1 OS=Drosophila melanogaster OX=7227 GN=CG4038 PE=2 SV=1	Gar1/Naf1 RNA binding region	ribosome biogenesis//pseudouridine synthesis	--	--	YES	YES
Cluster-1792.2	-6.81453	0.00195276	0.0129758	-6.97161	0.000373895	0.00338191	NADH-ubiquinone oxidoreductase 51 kDa subunit, mitochondrial-like [Quercus suber]	Pochonia chlamydosporia 170 NADH-ubiquinone oxidoreductase (VFPPC_13139), partial mRNA	NADH dehydrogenase (ubiquinone) flavoprotein 1	NADH dehydrogenase [ubiquinone] flavoprotein 1, mitochondrial OS=Bos taurus OX=9913 GN=NDUFV1 PE=1 SV=2	--	--	--	--	YES	YES
Cluster-1088.0	-6.81453	0.00195276	0.0129758	-6.97161	0.000373895	0.00338191	--	--	--	--	--	--	--	--	YES	YES
Cluster-2121.0	-6.81453	0.00195276	0.0129758	-6.97161	0.000373895	0.00338191	--	--	--	--	--	--	--	--	YES	YES
Cluster-3047.0	-6.81453	0.00195276	0.0129758	-6.97161	0.000373895	0.00338191	hypothetical protein GUITHDRAFT_87533 [Guillardia theta CCMP2712]	--	pyridoxine kinase	Putative pyridoxal kinase OS=Caenorhabditis elegans OX=6239 GN=pdxk-1 PE=3 SV=2	--	--	--	--	YES	YES
Cluster-1433.0	-6.88165	0.00153178	0.0106153	-7.03872	0.000282472	0.00267827	creatine kinase, mitochondrial precursor [Pythium insidiosum]	--	--	Arginine kinase OS=Schistocerca americana OX=7009 GN=ARGK PE=2 SV=1	ATP:guanido phosphotransferase, N-terminal domain	--	transferase activity, transferring phosphorus-containing groups//kinase activity	--	YES	YES
Cluster-792.0	-6.88165	0.00153178	0.0106153	-7.03872	0.000282472	0.00267827	hypothetical protein GUITHDRAFT_91234 [Guillardia theta CCMP2712]	--	glyoxylate/hydroxypyruvate reductase	Glyoxylate reductase/hydroxypyruvate reductase OS=Homo sapiens OX=9606 GN=GRHPR PE=1 SV=1	D-isomer specific 2-hydroxyacid dehydrogenase, catalytic domain//ThiF family//D-isomer specific 2-hydroxyacid dehydrogenase, NAD binding domain	oxidation-reduction process	NAD binding//oxidoreductase activity, acting on the CH-OH group of donors, NAD or NADP as acceptor//ubiquitin-like modifier activating enzyme activity	--	YES	YES
Cluster-3085.0	-6.88165	0.00153178	0.0106153	-7.03872	0.000282472	0.00267827	hypothetical protein MARPO_0051s0097 [Marchantia polymorpha]	--	NADH dehydrogenase (ubiquinone) 1 alpha subcomplex subunit 9	NADH dehydrogenase [ubiquinone] 1 alpha subcomplex subunit 9, mitochondrial OS=Mus musculus OX=10090 GN=Ndufa9 PE=1 SV=2	NAD dependent epimerase/dehydratase family	--	catalytic activity//obsolete coenzyme binding	--	YES	YES
Cluster-2770.0	-6.88165	0.00153178	0.0106153	-7.03872	0.000282472	0.00267827	--	--	--	--	UDP-glucoronosyl and UDP-glucosyl transferase	--	transferase activity, transferring hexosyl groups	--	YES	YES
Cluster-2042.0	-6.88165	0.00153178	0.0106153	-7.03872	0.000282472	0.00267827	conserved unknown protein [Ectocarpus siliculosus]	Tilletiopsis washingtonensis ribosomal protein L6 (FA09DRAFT_314339), partial mRNA	large subunit ribosomal protein L9e	60S ribosomal protein L9 OS=Caenorhabditis elegans OX=6239 GN=rpl-9 PE=3 SV=1	Ribosomal protein L6	ribosome biogenesis//translation	rRNA binding//structural constituent of ribosome	ribosome	YES	YES
Cluster-1756.1	-6.88165	0.00153178	0.0106153	-7.03872	0.000282472	0.00267827	Aminoacylase-1 [Vitis vinifera]	--	aminoacylase	Aminoacylase-1 OS=Sus scrofa OX=9823 GN=ACY1 PE=1 SV=2	Peptidase family M20/M25/M40	--	hydrolase activity	--	YES	YES
Cluster-1105.0	-6.88165	0.00153178	0.0106153	-7.03872	0.000282472	0.00267827	--	--	--	--	--	--	--	--	YES	YES
Cluster-2719.0	-6.88165	0.00153178	0.0106153	-7.03872	0.000282472	0.00267827	hypothetical protein CBR_g20418 [Chara braunii]	--	--	Protein slowmo OS=Drosophila melanogaster OX=7227 GN=slmo PE=2 SV=1	--	--	--	--	YES	YES
Cluster-1399.0	-6.88165	0.00153178	0.0106153	-7.03872	0.000282472	0.00267827	fumarate hydratase [Coccomyxa subellipsoidea C-169]	--	fumarate hydratase, class II	Fumarate hydratase, mitochondrial OS=Macaca fascicularis OX=9541 GN=FH PE=2 SV=1	--	--	--	--	YES	YES
Cluster-3046.0	-6.88165	0.00153178	0.0106153	-7.03872	0.000282472	0.00267827	predicted protein [Hordeum vulgare subsp. vulgare]	Hordeum vulgare subsp. vulgare mRNA for predicted protein, complete cds, clone: NIASHv3119A23	heat shock 70kDa protein 4	97 kDa heat shock protein OS=Strongylocentrotus purpuratus OX=7668 PE=1 SV=2	--	--	--	--	YES	YES
Cluster-2610.1	-6.88165	0.00153178	0.0106153	-7.03872	0.000282472	0.00267827	--	--	--	--	--	--	--	--	YES	YES
Cluster-2212.0	-6.88165	0.00153178	0.0106153	-7.03872	0.000282472	0.00267827	hypothetical protein SPRG_14119 [Saprolegnia parasitica CBS 223.65]	--	--	Probable hydroxyacid-oxoacid transhydrogenase, mitochondrial OS=Drosophila pseudoobscura pseudoobscura OX=46245 GN=GA17444 PE=3 SV=2	Iron-containing alcohol dehydrogenase	oxidation-reduction process	metal ion binding//oxidoreductase activity	--	YES	YES
Cluster-2876.0	-6.88165	0.00153178	0.0106153	-7.03872	0.000282472	0.00267827	--	--	--	Lysosomal-associated transmembrane protein 4A OS=Gallus gallus OX=9031 GN=LAPTM4A PE=2 SV=1	--	--	--	--	YES	YES
Cluster-789.0	-6.88165	0.00153178	0.0106153	-7.03872	0.000282472	0.00267827	--	--	--	--	--	--	--	--	YES	YES
Cluster-1424.0	-6.88165	0.00153178	0.0106153	-7.03872	0.000282472	0.00267827	--	--	--	Eclosion hormone OS=Manduca sexta OX=7130 PE=1 SV=2	Eclosion hormone	ecdysis, chitin-based cuticle//neuropeptide signaling pathway	ecdysis-triggering hormone activity	--	YES	YES
Cluster-2267.0	-6.88165	0.00153178	0.0106153	-7.03872	0.000282472	0.00267827	--	--	--	Uncharacterized protein CG3556 OS=Drosophila melanogaster OX=7227 GN=CG3556 PE=2 SV=1	--	--	--	--	YES	YES
Cluster-3421.0	-6.88165	0.00153178	0.0106153	-7.03872	0.000282472	0.00267827	PREDICTED: T-complex protein 1 subunit eta [Capsicum annuum]	Kluyveromyces lactis strain GG799 chromosome F, complete sequence	--	T-complex protein 1 subunit eta OS=Homo sapiens OX=9606 GN=CCT7 PE=1 SV=2	TCP-1/cpn60 chaperonin family	--	ATP binding	--	YES	YES
Cluster-1497.0	-6.88165	0.00153178	0.0106153	-7.03872	0.000282472	0.00267827	--	--	--	Diphosphoinositol polyphosphate phosphohydrolase 1 OS=Bos taurus OX=9913 GN=NUDT3 PE=2 SV=1	NUDIX domain	--	hydrolase activity	--	YES	YES
Cluster-2919.0	-6.88165	0.00153178	0.0106153	-7.03872	0.000282472	0.00267827	60S ribosomal protein L6-1 [Capsicum annuum]	Cyanophora paradoxa mRNA for 60S ribosomal protein L6 (YL 16 like)	--	60S ribosomal protein L6 OS=Caenorhabditis elegans OX=6239 GN=rpl-6 PE=1 SV=1	Ribosomal protein L6e	translation//ribosome biogenesis	structural constituent of ribosome	ribosome	YES	YES
Cluster-1300.0	-6.88165	0.00153178	0.0106153	-7.03872	0.000282472	0.00267827	--	--	--	Cytochrome c oxidase subunit 7C, mitochondrial OS=Mus musculus OX=10090 GN=Cox7c PE=1 SV=1	Cytochrome c oxidase subunit VIIc	mitochondrial electron transport, cytochrome c to oxygen	cytochrome-c oxidase activity	respiratory chain complex IV	YES	YES
Cluster-1752.0	-6.88165	0.00153178	0.0106153	-7.03872	0.000282472	0.00267827	PREDICTED: protein BTR1 isoform X1 [Musa acuminata subsp. malaccensis]	--	RNA-binding protein Nova	Insulin-like growth factor 2 mRNA-binding protein 3 OS=Gallus gallus OX=9031 GN=IGF2BP3 PE=2 SV=1	KH domain//NusA-like KH domain//KH domain	--	RNA binding	--	YES	YES
Cluster-2576.0	-6.88165	0.00153178	0.0106153	-7.03872	0.000282472	0.00267827	PREDICTED: KH domain-containing protein At4g18375 [Eucalyptus grandis]	--	poly(rC)-binding protein 2/3/4	Heterogeneous nuclear ribonucleoprotein K OS=Gallus gallus OX=9031 GN=HNRNPK PE=2 SV=1	KH domain//NusA-like KH domain//KH domain	--	RNA binding	--	YES	YES
Cluster-1005.0	-6.88165	0.00153178	0.0106153	-7.03872	0.000282472	0.00267827	predicted protein [Phaeodactylum tricornutum CCAP 1055/1]	--	protein dpy-30	Protein dpy-30 homolog OS=Drosophila melanogaster OX=7227 GN=Dpy-30L1 PE=1 SV=1	--	--	--	--	YES	YES
Cluster-2787.0	-6.88165	0.00153178	0.0106153	-7.03872	0.000282472	0.00267827	--	--	--	--	--	--	--	--	YES	YES
Cluster-1409.0	-6.88165	0.00153178	0.0106153	-7.03872	0.000282472	0.00267827	dolichyl-diphosphooligosaccharide--protein glycosyltransferase subunit STT3-like [Quercus suber]	--	dolichyl-diphosphooligosaccharide--protein glycosyltransferase	Dolichyl-diphosphooligosaccharide--protein glycosyltransferase subunit STT3B OS=Canis lupus familiaris OX=9615 GN=STT3B PE=1 SV=1	Oligosaccharyl transferase STT3 subunit	protein glycosylation	oligosaccharyl transferase activity	oligosaccharyltransferase complex//membrane	YES	YES
Cluster-3519.0	-6.88165	0.00153178	0.0106153	-7.03872	0.000282472	0.00267827	--	--	--	--	Cwf15/Cwc15 cell cycle control protein//ATP11 protein//Paramyxovirus nucleocapsid protein//Paf1//Nitrogen Permease regulator of amino acid transport activity 3//WW domain binding protein 11//RNA polymerase III RPC4//DNA polymerase phi//Apoptosis-inducing factor, mitochondrion-associated, C-term	histone modification//mRNA splicing, via spliceosome//cellular response to amino acid starvation//RNA processing//negative regulation of TOR signaling//transcription by RNA polymerase III//transcription elongation from RNA polymerase II promoter//regulation of transcription, DNA-templated//protein-containing complex assembly	protein dimerization activity//transcription factor binding//structural molecule activity//DNA binding	Cdc73/Paf1 complex//transcription regulator complex//RNA polymerase III complex//mitochondrion//viral nucleocapsid//nucleolus//spliceosomal complex	YES	YES
Cluster-1744.0	-6.88165	0.00153178	0.0106153	-7.03872	0.000282472	0.00267827	predicted protein [Hordeum vulgare subsp. vulgare]	Saccharomyces cerevisiae YJM681 chromosome I genomic sequence	heat shock 70kDa protein 1/8	Heat shock 70 kDa protein cognate 4 OS=Manduca sexta OX=7130 PE=2 SV=1	FGGY family of carbohydrate kinases, C-terminal domain	carbohydrate metabolic process	phosphotransferase activity, alcohol group as acceptor	--	YES	YES
Cluster-1251.0	-6.88165	0.00153178	0.0106153	-7.03872	0.000282472	0.00267827	--	--	--	--	--	--	--	--	YES	YES
Cluster-2166.0	-6.88165	0.00153178	0.0106153	-7.03872	0.000282472	0.00267827	putative ubiquitin-conjugating enzyme; 54405-55468 [Arabidopsis thaliana]	--	ubiquitin-conjugating enzyme E2 D	Ubiquitin-conjugating enzyme E2 L3 OS=Bos taurus OX=9913 GN=UBE2L3 PE=2 SV=1	UEV domain//RWD domain	cellular protein modification process//protein transport	protein binding	--	YES	YES
Cluster-1202.1	-6.88165	0.00153178	0.0106153	-7.03872	0.000282472	0.00267827	aspartate aminotransferase [Coccomyxa subellipsoidea C-169]	--	aspartate aminotransferase, chloroplastic	Aspartate aminotransferase, cytoplasmic OS=Homo sapiens OX=9606 GN=GOT1 PE=1 SV=3	Aminotransferase class I and II	biosynthetic process	pyridoxal phosphate binding	--	YES	YES
Cluster-1899.0	-6.88165	0.00153178	0.0106153	-7.03872	0.000282472	0.00267827	G-protein beta WD-40 repeat-containing protein, partial [Cynara cardunculus var. scolymus]	PREDICTED: Camellia sinensis WD-40 repeat-containing protein MSI1-like (LOC114295501), mRNA	histone-binding protein RBBP4	Histone-binding protein RBBP4 OS=Mus musculus OX=10090 GN=Rbbp4 PE=1 SV=5	--	--	--	--	YES	YES
Cluster-3280.0	-6.88165	0.00153178	0.0106153	-7.03872	0.000282472	0.00267827	--	--	--	Cytochrome b-c1 complex subunit 8 OS=Homo sapiens OX=9606 GN=UQCRQ PE=1 SV=4	UcrQ family	obsolete electron transport//oxidative phosphorylation	ubiquinol-cytochrome-c reductase activity	--	YES	YES
Cluster-2598.0	-6.88165	0.00153178	0.0106153	-7.03872	0.000282472	0.00267827	hypothetical protein THAOC_20224 [Thalassiosira oceanica]	--	--	Programmed cell death protein 4 OS=Gallus gallus OX=9031 GN=PDCD4 PE=2 SV=1	--	--	--	--	YES	YES
Cluster-2910.1	-6.88165	0.00153178	0.0106153	-7.03872	0.000282472	0.00267827	--	--	--	Complement component 1 Q subcomponent-binding protein, mitochondrial OS=Chlorocebus aethiops OX=9534 GN=C1QBP PE=1 SV=2	Mitochondrial glycoprotein	--	--	mitochondrial matrix	YES	YES
Cluster-15809.13005	-6.88165	0.00153178	0.0106153	-7.03872	0.000282472	0.00267827	hypothetical protein PHYSODRAFT_516828 [Phytophthora sojae]	--	calcium-dependent protein kinase	Calcium/calmodulin-dependent protein kinase type II alpha chain OS=Drosophila melanogaster OX=7227 GN=CaMKII PE=1 SV=1	Protein tyrosine and serine/threonine kinase//Protein kinase domain	protein phosphorylation	protein kinase activity//ATP binding	--	YES	YES
Cluster-2402.0	-6.88165	0.00153178	0.0106153	-7.03872	0.000282472	0.00267827	40S ribosomal protein S27 [Hondaea fermentalgiana]	--	small subunit ribosomal protein S27e	40S ribosomal protein S27 OS=Mus musculus OX=10090 GN=Rps27 PE=1 SV=3	Ribosomal protein S27//DSBA-like thioredoxin domain	ribosome biogenesis//translation//obsolete electron transport	structural constituent of ribosome//protein disulfide oxidoreductase activity	ribosome	YES	YES
Cluster-2966.0	-6.88165	0.00153178	0.0106153	-7.03872	0.000282472	0.00267827	succinyl-CoA synthetase beta subunit [Galdieria sulphuraria]	--	succinyl-CoA synthetase beta subunit	Succinate--CoA ligase [ADP-forming] subunit beta, mitochondrial OS=Bos taurus OX=9913 GN=SUCLA2 PE=2 SV=1	Binding domain of DNA repair protein Ercc1 (rad10/Swi10)	DNA repair	damaged DNA binding//endonuclease activity	nucleus	YES	YES
Cluster-2972.0	-6.88165	0.00153178	0.0106153	-7.03872	0.000282472	0.00267827	hypothetical protein AM587_10008513 [Phytophthora nicotianae]	--	enoyl-CoA hydratase/3-hydroxyacyl-CoA dehydrogenase	Trifunctional enzyme subunit alpha, mitochondrial OS=Mus musculus OX=10090 GN=Hadha PE=1 SV=1	Mitotic-spindle organizing gamma-tubulin ring associated//3-hydroxyacyl-CoA dehydrogenase, NAD binding domain//3-hydroxyacyl-CoA dehydrogenase, C-terminal domain	oxidation-reduction process//fatty acid metabolic process//isoleucine catabolic process//tryptophan metabolic process//benzoate metabolic process//gamma-tubulin complex localization//valine catabolic process//lysine catabolic process//fatty acid biosynthetic process//leucine catabolic process	oxidoreductase activity//3-hydroxyacyl-CoA dehydrogenase activity	gamma-tubulin ring complex	YES	YES
Cluster-1236.0	-6.88165	0.00153178	0.0106153	-7.03872	0.000282472	0.00267827	--	--	--	Guanine nucleotide-binding protein subunit gamma-e OS=Calliphora vicina OX=7373 PE=3 SV=1	GGL domain	G protein-coupled receptor signaling pathway	--	--	YES	YES
Cluster-3340.0	-6.88165	0.00153178	0.0106153	-7.03872	0.000282472	0.00267827	dead-box ATP-dependent RNA helicase 56-like protein [Chrysochromulina tobinii]	PREDICTED: Glycine soja DEAD-box ATP-dependent RNA helicase 56 (LOC114414990), transcript variant X3, mRNA	ATP-dependent RNA helicase UAP56/SUB2	ATP-dependent RNA helicase WM6 OS=Drosophila melanogaster OX=7227 GN=Hel25E PE=1 SV=1	--	--	--	--	YES	YES
Cluster-3068.0	-6.88165	0.00153178	0.0106153	-7.03872	0.000282472	0.00267827	mitochondrial import inner membrane translocase subunit TIM17-2-like [Micractinium conductrix]	--	mitochondrial import inner membrane translocase subunit TIM17	Mitochondrial import inner membrane translocase subunit Tim17-B OS=Mus musculus OX=10090 GN=Timm17b PE=1 SV=1	--	--	--	--	YES	YES
Cluster-2751.0	-6.94578	0.00120718	0.00872405	-7.10285	0.000214955	0.00213011	--	--	--	--	--	--	--	--	YES	YES
Cluster-1648.1	-6.94578	0.00120718	0.00872405	-7.10285	0.000214955	0.00213011	solute carrier family 25 (mitochondrial aspartate/glutamate transporter), member 12/13 [Fistulifera solaris]	--	solute carrier family 25 (mitochondrial aspartate/glutamate transporter), member 12/13	Mitochondrial glutamate carrier 1 OS=Bos taurus OX=9913 GN=SLC25A22 PE=2 SV=1	--	--	--	--	YES	YES
Cluster-3429.0	-6.94578	0.00120718	0.00872405	-7.10285	0.000214955	0.00213011	--	--	--	--	--	--	--	--	YES	YES
Cluster-3491.0	-6.94578	0.00120718	0.00872405	-7.10285	0.000214955	0.00213011	Protein disulfide-isomerase domain [Phytophthora megakarya]	Pichia kudriavzevii strain CBS573 chromosome 1, complete sequence	protein disulfide-isomerase A1	Protein disulfide-isomerase OS=Drosophila melanogaster OX=7227 GN=Pdi PE=2 SV=1	Calsequestrin//Thioredoxin//ERp29, N-terminal domain//AhpC/TSA family	cell redox homeostasis//protein secretion//oxidation-reduction process	oxidoreductase activity//antioxidant activity//calcium ion binding	endoplasmic reticulum lumen	YES	YES
Cluster-2908.0	-6.94578	0.00120718	0.00872405	-7.10285	0.000214955	0.00213011	Synapse-associated protein 1 [Hondaea fermentalgiana]	--	--	Synapse-associated protein of 47 kDa OS=Drosophila melanogaster OX=7227 GN=Sap47 PE=1 SV=1	--	--	--	--	YES	YES
Cluster-2622.0	-6.94578	0.00120718	0.00872405	-7.10285	0.000214955	0.00213011	--	--	--	Diuretic hormone class 2 OS=Camponotus floridanus OX=104421 GN=EAG_12746 PE=1 SV=2	--	--	--	--	YES	YES
Cluster-1139.0	-6.94578	0.00120718	0.00872405	-7.10285	0.000214955	0.00213011	conserved unknown protein [Ectocarpus siliculosus]	--	--	Activated RNA polymerase II transcriptional coactivator p15 OS=Gallus gallus OX=9031 GN=SUB1 PE=2 SV=1	Transcriptional Coactivator p15 (PC4)//Meiotic recombination protein rec114	reciprocal meiotic recombination//regulation of transcription, DNA-templated	DNA binding	--	YES	YES
Cluster-2717.0	-6.94578	0.00120718	0.00872405	-7.10285	0.000214955	0.00213011	hypothetical protein MARPO_0002s0249 [Marchantia polymorpha]	--	UV excision repair protein RAD23	UV excision repair protein RAD23 homolog A OS=Homo sapiens OX=9606 GN=RAD23A PE=1 SV=1	XPC-binding domain//mTERF//Ubiquitin-binding WIYLD domain	nucleotide-excision repair//regulation of transcription, DNA-templated//protein methylation//lysine catabolic process//proteasome-mediated ubiquitin-dependent protein catabolic process//DNA repair	damaged DNA binding//double-stranded DNA binding//histone-lysine N-methyltransferase activity	--	YES	YES
Cluster-943.0	-6.94578	0.00120718	0.00872405	-7.10285	0.000214955	0.00213011	--	--	--	--	--	--	--	--	YES	YES
Cluster-3118.0	-6.94578	0.00120718	0.00872405	-7.10285	0.000214955	0.00213011	2-oxoglutarate dehydrogenase, E1 component [Chondrus crispus]	--	2-oxoglutarate dehydrogenase E1 component	2-oxoglutarate dehydrogenase, mitochondrial OS=Xenopus laevis OX=8355 GN=ogdh PE=2 SV=1	--	--	--	--	YES	YES
Cluster-1917.0	-6.94578	0.00120718	0.00872405	-7.10285	0.000214955	0.00213011	--	--	--	Dynamin OS=Drosophila melanogaster OX=7227 GN=shi PE=1 SV=2	GAT domain//Dynamin GTPase effector domain	intracellular protein transport	GTP binding//GTPase activity	--	YES	YES
Cluster-2005.0	-6.94578	0.00120718	0.00872405	-7.10285	0.000214955	0.00213011	PREDICTED: aminopeptidase Ey-like [Pyrus x bretschneideri]	--	puromycin-sensitive aminopeptidase	Aminopeptidase N OS=Plutella xylostella OX=51655 GN=APN1 PE=1 SV=1	Peptidase family M1 domain	--	metallopeptidase activity//zinc ion binding	--	YES	YES
Cluster-2828.0	-6.94578	0.00120718	0.00872405	-7.10285	0.000214955	0.00213011	--	--	--	--	--	--	--	--	YES	YES
Cluster-2603.2	-6.94578	0.00120718	0.00872405	-7.10285	0.000214955	0.00213011	GPB1, beta subunit of a heterotrimeric G-protein [Emiliania huxleyi CCMP1516]	Lobosporangium transversale WD40-repeat-containing domain protein (BCR41DRAFT_353324), mRNA	guanine nucleotide-binding protein G(I)/G(S)/G(T) subunit beta-1	Guanine nucleotide-binding protein subunit beta-1 OS=Drosophila melanogaster OX=7227 GN=Gbeta13F PE=1 SV=1	WD domain, G-beta repeat	--	protein binding	--	YES	YES
Cluster-3010.0	-6.94578	0.00120718	0.00872405	-7.10285	0.000214955	0.00213011	--	--	--	39S ribosomal protein L53, mitochondrial OS=Homo sapiens OX=9606 GN=MRPL53 PE=1 SV=1	--	--	--	--	YES	YES
Cluster-3020.0	-6.94578	0.00120718	0.00872405	-7.10285	0.000214955	0.00213011	V-type proton ATPase subunit H [Capsicum chinense]	--	V-type H+-transporting ATPase subunit H	V-type proton ATPase subunit H OS=Drosophila melanogaster OX=7227 GN=VhaSFD PE=2 SV=2	V-ATPase subunit H	proton transmembrane transport//oxidative phosphorylation	proton-transporting ATPase activity, rotational mechanism	vacuolar proton-transporting V-type ATPase, V1 domain	YES	YES
Cluster-3370.0	-6.94578	0.00120718	0.00872405	-7.10285	0.000214955	0.00213011	--	--	--	--	--	--	--	--	YES	YES
Cluster-3575.1	-6.94578	0.00120718	0.00872405	-7.10285	0.000214955	0.00213011	--	--	--	--	Chitin binding Peritrophin-A domain	--	chitin binding	extracellular region	YES	YES
Cluster-1421.0	-6.94578	0.00120718	0.00872405	-7.10285	0.000214955	0.00213011	PREDICTED: NADPH--cytochrome P450 reductase-like [Populus euphratica]	--	NADPH-ferrihemoprotein reductase	NADPH--cytochrome P450 reductase OS=Musca domestica OX=7370 PE=2 SV=1	Ferric reductase NAD binding domain//Oxidoreductase NAD-binding domain	oxidation-reduction process	oxidoreductase activity	--	YES	YES
Cluster-2367.0	-6.94578	0.00120718	0.00872405	-7.10285	0.000214955	0.00213011	thioredoxin reductase [Chrysochromulina tobinii]	--	thioredoxin reductase (NADPH)	Thioredoxin reductase 1, mitochondrial OS=Drosophila melanogaster OX=7227 GN=Trxr-1 PE=1 SV=2	Pyridine nucleotide-disulphide oxidoreductase//FAD dependent oxidoreductase	oxidation-reduction process	oxidoreductase activity	--	YES	YES
Cluster-2547.0	-6.94578	0.00120718	0.00872405	-7.10285	0.000214955	0.00213011	--	--	--	Cuticle collagen 34 OS=Caenorhabditis elegans OX=6239 GN=col-34 PE=2 SV=2	Nematode cuticle collagen N-terminal domain	--	structural constituent of cuticle	--	YES	YES
Cluster-2357.0	-6.94578	0.00120718	0.00872405	-7.10285	0.000214955	0.00213011	--	--	--	Glutamate [NMDA] receptor subunit 1 OS=Drosophila simulans OX=7240 GN=Nmdar1 PE=3 SV=1	Ligand-gated ion channel	ion transport	ligand-gated ion channel activity	membrane	YES	YES
Cluster-3317.0	-6.94578	0.00120718	0.00872405	-7.10285	0.000214955	0.00213011	--	--	--	--	Tetratricopeptide repeat//Cohesin loading factor	mitotic sister chromatid cohesion	protein binding	--	YES	YES
Cluster-1416.0	-6.94578	0.00120718	0.00872405	-7.10285	0.000214955	0.00213011	--	--	--	--	Aph-1 protein	protein processing//positive regulation of catalytic activity	--	integral component of membrane	YES	YES
Cluster-2469.0	-6.94578	0.00120718	0.00872405	-7.10285	0.000214955	0.00213011	asparaginyl-tRNA synthetase isoform 2 [Galdieria sulphuraria]	--	asparaginyl-tRNA synthetase	Asparagine--tRNA ligase, cytoplasmic OS=Homo sapiens OX=9606 GN=NARS1 PE=1 SV=1	tRNA synthetases class II (D, K and N)	tRNA aminoacylation for protein translation	aminoacyl-tRNA ligase activity//nucleotide binding//ATP binding	--	YES	YES
Cluster-3181.0	-6.94578	0.00120718	0.00872405	-7.10285	0.000214955	0.00213011	60S ribosomal protein L24 [Gracilariopsis chorda]	--	large subunit ribosomal protein L24e	60S ribosomal protein L24 OS=Caenorhabditis elegans OX=6239 GN=rpl-24.1 PE=3 SV=1	--	--	--	--	YES	YES
Cluster-15809.12158	-6.94578	0.00120718	0.00872405	-7.10285	0.000214955	0.00213011	--	--	--	Calsyntenin-1 OS=Homo sapiens OX=9606 GN=CLSTN1 PE=1 SV=1	--	--	--	--	YES	YES
Cluster-3393.0	-6.94578	0.00120718	0.00872405	-7.10285	0.000214955	0.00213011	--	--	--	--	DSS1/SEM1 family	proteasome assembly//mRNA export from nucleus	--	proteasome regulatory particle, lid subcomplex	YES	YES
Cluster-2272.0	-7.00718	0.000955723	0.00720935	-7.16425	0.000164718	0.00169758	Sec1 family protein A [Guillardia theta CCMP2712]	--	syntaxin-binding protein 1	Protein ROP OS=Drosophila melanogaster OX=7227 GN=Rop PE=2 SV=2	Sec1 family	vesicle docking involved in exocytosis//vesicle-mediated transport	--	--	YES	YES
Cluster-5935.0	-7.00718	0.000955723	0.00720935	-7.16425	0.000164718	0.00169758	uncharacterized protein LOC111881834 [Lactuca sativa]	--	--	--	--	--	--	--	YES	YES
Cluster-652.0	-7.00718	0.000955723	0.00720935	-7.16425	0.000164718	0.00169758	--	--	--	--	Transmembrane protein 33/Nucleoporin POM33	--	--	integral component of membrane	YES	YES
Cluster-3205.0	-7.00718	0.000955723	0.00720935	-7.16425	0.000164718	0.00169758	--	--	--	--	--	--	--	--	YES	YES
Cluster-2962.0	-7.00718	0.000955723	0.00720935	-7.16425	0.000164718	0.00169758	hypothetical protein TSUD_46860 [Trifolium subterraneum]	Phytophthora sojae hypothetical protein mRNA	small subunit ribosomal protein S15e	40S ribosomal protein S15 OS=Caenorhabditis elegans OX=6239 GN=rps-15 PE=1 SV=3	Ribosomal protein S19	ribosome biogenesis//translation	structural constituent of ribosome	ribosome	YES	YES
Cluster-2159.0	-7.00718	0.000955723	0.00720935	-7.16425	0.000164718	0.00169758	putative galactokinase [Fragilariopsis cylindrus CCMP1102]	--	galactokinase	Galactokinase OS=Mus musculus OX=10090 GN=Galk1 PE=1 SV=2	--	--	--	--	YES	YES
Cluster-2874.0	-7.00718	0.000955723	0.00720935	-7.16425	0.000164718	0.00169758	RNA recognition motif domain [Macleaya cordata]	Jaminaea rosea ribosomal protein 60S (BDZ90DRAFT_233776), mRNA	large subunit ribosomal protein LP1	60S acidic ribosomal protein P1 OS=Caenorhabditis elegans OX=6239 GN=rla-1 PE=3 SV=2	--	--	--	--	YES	YES
Cluster-2571.0	-7.00718	0.000955723	0.00720935	-7.16425	0.000164718	0.00169758	--	--	--	28S ribosomal protein S17, mitochondrial OS=Bos taurus OX=9913 GN=MRPS17 PE=1 SV=3	Ribosomal protein S17	ribosome biogenesis//translation	structural constituent of ribosome	ribosome	YES	YES
Cluster-1342.0	-7.00718	0.000955723	0.00720935	-7.16425	0.000164718	0.00169758	Manganese/iron superoxide dismutase [Corchorus olitorius]	--	superoxide dismutase, Fe-Mn family	Superoxide dismutase [Mn] 2, mitochondrial OS=Caenorhabditis elegans OX=6239 GN=sod-3 PE=1 SV=2	Spumavirus aspartic protease (A9)//Iron/manganese superoxide dismutases, alpha-hairpin domain	superoxide metabolic process//proteolysis//oxidation-reduction process	metal ion binding//superoxide dismutase activity//aspartic-type endopeptidase activity	--	YES	YES
Cluster-3299.0	-7.00718	0.000955723	0.00720935	-7.16425	0.000164718	0.00169758	--	--	--	--	--	--	--	--	YES	YES
Cluster-1294.0	-7.00718	0.000955723	0.00720935	-7.16425	0.000164718	0.00169758	hypothetical protein EMIHUDRAFT_416045 [Emiliania huxleyi CCMP1516]	--	mitochondrial import inner membrane translocase subunit TIM23	Mitochondrial import inner membrane translocase subunit Tim23 OS=Mus musculus OX=10090 GN=Timm23 PE=1 SV=1	Oleosin	--	--	integral component of membrane//monolayer-surrounded lipid storage body	YES	YES
Cluster-2907.0	-7.00718	0.000955723	0.00720935	-7.16425	0.000164718	0.00169758	serine/threonine-protein kinase OSR1-like isoform X1 [Solanum lycopersicum]	--	--	STE20/SPS1-related proline-alanine-rich protein kinase OS=Homo sapiens OX=9606 GN=STK39 PE=1 SV=3	Oxidative-stress-responsive kinase 1 C-terminal domain//Protein kinase domain	serine family amino acid metabolic process//phosphorylation//protein phosphorylation	protein serine/threonine kinase activity//ATP binding//protein kinase activity	--	YES	YES
Cluster-2463.0	-7.00718	0.000955723	0.00720935	-7.16425	0.000164718	0.00169758	--	--	--	--	--	--	--	--	YES	YES
Cluster-2451.0	-7.00718	0.000955723	0.00720935	-7.16425	0.000164718	0.00169758	predicted protein [Chlamydomonas reinhardtii]	--	phenylpyruvate tautomerase	Macrophage migration inhibitory factor homolog OS=Brugia malayi OX=6279 GN=Bm1_28435 PE=3 SV=4	Tautomerase enzyme	cellular aromatic compound metabolic process	isomerase activity	--	YES	YES
Cluster-3400.0	-7.00718	0.000955723	0.00720935	-7.16425	0.000164718	0.00169758	--	--	--	--	Trehalose-phosphatase	trehalose biosynthetic process	catalytic activity	--	YES	YES
Cluster-2841.0	-7.00718	0.000955723	0.00720935	-7.16425	0.000164718	0.00169758	--	--	--	KIF-binding protein OS=Bos taurus OX=9913 GN=KIFBP PE=2 SV=1	--	--	--	--	YES	YES
Cluster-2137.0	-7.00718	0.000955723	0.00720935	-7.16425	0.000164718	0.00169758	26S proteasome regulatory subunit rpn-1-like [Quercus suber]	--	26S proteasome regulatory subunit N1	26S proteasome non-ATPase regulatory subunit 2 OS=Bos taurus OX=9913 GN=PSMD2 PE=1 SV=2	--	--	--	--	YES	YES
Cluster-2985.0	-7.00718	0.000955723	0.00720935	-7.16425	0.000164718	0.00169758	Hypothetical protein PINS_010289 [Pythium insidiosum]	--	--	J domain-containing protein OS=Manduca sexta OX=7130 GN=jdp PE=2 SV=1	--	--	--	--	YES	YES
Cluster-3253.1	-7.00718	0.000955723	0.00720935	-7.16425	0.000164718	0.00169758	--	--	--	--	Late cornified envelope//Aminoacyl tRNA synthetase class II, N-terminal domain	epidermis development//tryptophan biosynthetic process//L-phenylalanine biosynthetic process//tyrosine biosynthetic process//phenylalanyl-tRNA aminoacylation	phenylalanine-tRNA ligase activity//nucleotide binding//ATP binding	cytoplasm//phenylalanine-tRNA ligase complex	YES	YES
Cluster-1735.0	-7.00718	0.000955723	0.00720935	-7.16425	0.000164718	0.00169758	--	--	--	--	eIF4-gamma/eIF5/eIF2-epsilon	--	protein binding	--	YES	YES
Cluster-1606.1	-7.00718	0.000955723	0.00720935	-7.16425	0.000164718	0.00169758	--	--	--	--	--	--	--	--	YES	YES
Cluster-2739.0	-7.00718	0.000955723	0.00720935	-7.16425	0.000164718	0.00169758	predicted protein [Hordeum vulgare subsp. vulgare]	--	very-long-chain (3R)-3-hydroxyacyl-CoA dehydratase	Very-long-chain (3R)-3-hydroxyacyl-CoA dehydratase 2 OS=Bos taurus OX=9913 GN=HACD2 PE=2 SV=2	--	--	--	--	YES	YES
Cluster-3420.0	-7.00718	0.000955723	0.00720935	-7.16425	0.000164718	0.00169758	sodium/potassium-transporting ATPase subunit alpha [Pythium insidiosum]	--	sodium/potassium-transporting ATPase subunit alpha	Sodium/potassium-transporting ATPase subunit alpha OS=Drosophila melanogaster OX=7227 GN=Atpalpha PE=1 SV=3	--	--	--	--	YES	YES
Cluster-3122.0	-7.00718	0.000955723	0.00720935	-7.16425	0.000164718	0.00169758	hypothetical protein CHLNCDRAFT_144518 [Chlorella variabilis]	--	diazepam-binding inhibitor (GABA receptor modulator, acyl-CoA-binding protein)	Acyl-CoA-binding protein homolog 1 OS=Caenorhabditis elegans OX=6239 GN=acbp-1 PE=3 SV=1	Acyl CoA binding protein	--	fatty-acyl-CoA binding	--	YES	YES
Cluster-1489.0	-7.06607	0.000760034	0.00594555	-7.22315	0.00012707	0.00135525	60S ribosomal protein L37-A [Saprolegnia diclina VS20]	Bipolaris maydis ATCC 48331 hypothetical protein partial mRNA	large subunit ribosomal protein L37e	Probable 60S ribosomal protein L37-A OS=Drosophila melanogaster OX=7227 GN=RpL37a PE=1 SV=1	SelR domain//Ribosomal protein L37e	ribosome biogenesis//translation//oxidation-reduction process	structural constituent of ribosome//peptide-methionine (R)-S-oxide reductase activity	ribosome	YES	YES
Cluster-3284.0	-7.06607	0.000760034	0.00594555	-7.22315	0.00012707	0.00135525	--	--	--	Titin homolog OS=Caenorhabditis elegans OX=6239 GN=ttn-1 PE=1 SV=2	--	--	--	--	YES	YES
Cluster-1782.0	-7.06607	0.000760034	0.00594555	-7.22315	0.00012707	0.00135525	nuclear transport factor 2B [Coffea eugenioides]	--	--	Probable nuclear transport factor 2 OS=Caenorhabditis elegans OX=6239 GN=ran-4 PE=3 SV=1	--	--	--	--	YES	YES
Cluster-763.0	-7.06607	0.000760034	0.00594555	-7.22315	0.00012707	0.00135525	--	--	--	Chromobox protein homolog 5 OS=Homo sapiens OX=9606 GN=CBX5 PE=1 SV=1	NOA36 protein//DNA-directed RNA polymerase III subunit Rpc31//Nop14-like family//Cwf15/Cwc15 cell cycle control protein//PPP4R2//DNA polymerase phi//Pox virus Ag35 surface protein//Myc amino-terminal region//Chromo shadow domain//Nitrogen Permease regulator of amino acid transport activity 3//Transcription initiation factor IIF, alpha subunit (TFIIF-alpha)	transcription by RNA polymerase III//negative regulation of TOR signaling//positive regulation of transcription elongation from RNA polymerase II promoter//cellular response to amino acid starvation//mRNA splicing, via spliceosome//transcription initiation from RNA polymerase II promoter//regulation of transcription, DNA-templated	DNA binding//protein phosphatase regulator activity//zinc ion binding//transcription factor binding//DNA-binding transcription factor activity	small-subunit processome//nucleolus//protein phosphatase 4 complex//nucleus//transcription regulator complex//spliceosomal complex//viral envelope	YES	YES
Cluster-2611.0	-7.06607	0.000760034	0.00594555	-7.22315	0.00012707	0.00135525	--	--	--	Phosphatidylinositol 5-phosphate 4-kinase type-2 alpha OS=Gallus gallus OX=9031 GN=PIP4K2A PE=2 SV=1	Phosphatidylinositol-4-phosphate 5-Kinase	phosphatidylinositol metabolic process	phosphatidylinositol phosphate kinase activity	--	YES	YES
Cluster-931.0	-7.06607	0.000760034	0.00594555	-7.22315	0.00012707	0.00135525	--	--	--	--	--	--	--	--	YES	YES
Cluster-2383.0	-7.06607	0.000760034	0.00594555	-7.22315	0.00012707	0.00135525	nucleoporin family protein [Blastocystis sp. subtype 4]	--	--	ATP-dependent RNA helicase glh-2 OS=Caenorhabditis elegans OX=6239 GN=glh-2 PE=1 SV=1	Corticotropin-releasing factor family	signal transduction	hormone activity	extracellular region	YES	YES
Cluster-1818.0	-7.06607	0.000760034	0.00594555	-7.22315	0.00012707	0.00135525	alpha-actinin-like protein 1 [Quercus suber]	--	calmodulin	Alpha-actinin, sarcomeric OS=Drosophila melanogaster OX=7227 GN=Actn PE=1 SV=2	EF-hand domain pair//EF-hand domain//EF hand	--	calcium ion binding	--	YES	YES
Cluster-1304.0	-7.06607	0.000760034	0.00594555	-7.22315	0.00012707	0.00135525	--	--	--	--	--	--	--	--	YES	YES
Cluster-2932.0	-7.06607	0.000760034	0.00594555	-7.22315	0.00012707	0.00135525	predicted protein [Hordeum vulgare subsp. vulgare]	--	malonate-semialdehyde dehydrogenase (acetylating) / methylmalonate-semialdehyde dehydrogenase	Probable methylmalonate-semialdehyde dehydrogenase [acylating], mitochondrial OS=Aedes aegypti OX=7159 GN=AAEL001134 PE=3 SV=1	RIH domain//Aldehyde dehydrogenase family	calcium ion transport//oxidation-reduction process//calcium ion transmembrane transport	calcium channel activity//oxidoreductase activity	membrane	YES	YES
Cluster-2004.0	-7.06607	0.000760034	0.00594555	-7.22315	0.00012707	0.00135525	PREDICTED: proteasome subunit beta type-1-like [Brassica rapa]	--	20S proteasome subunit beta 6	Proteasome subunit beta type-1 OS=Drosophila melanogaster OX=7227 GN=Prosbeta6 PE=2 SV=2	Proteasome subunit//NifU-like domain//Cloacin immunity protein	bacteriocin immunity//proteolysis involved in cellular protein catabolic process//immune response//iron-sulfur cluster assembly	threonine-type endopeptidase activity//iron-sulfur cluster binding//toxic substance binding//iron ion binding	proteasome core complex//immunoglobulin complex	YES	YES
Cluster-1679.0	-7.06607	0.000760034	0.00594555	-7.22315	0.00012707	0.00135525	Succinate--CoA ligase ADP-forming subunit alpha, mitochondrial [Hondaea fermentalgiana]	--	succinyl-CoA synthetase alpha subunit	Succinate--CoA ligase [ADP/GDP-forming] subunit alpha, mitochondrial (Fragment) OS=Columba livia OX=8932 GN=SUCLG1 PE=1 SV=1	CoA binding domain//CoA binding domain	--	obsolete cofactor binding	--	YES	YES
Cluster-2959.0	-7.06607	0.000760034	0.00594555	-7.22315	0.00012707	0.00135525	DNA polymerase delta processivity factor [Klebsormidium nitens]	--	proliferating cell nuclear antigen	Proliferating cell nuclear antigen OS=Drosophila melanogaster OX=7227 GN=PCNA PE=1 SV=2	Proliferating cell nuclear antigen, N-terminal domain//Rad9//Hus1-like protein	DNA damage checkpoint//regulation of DNA replication	DNA binding	checkpoint clamp complex	YES	YES
Cluster-1611.0	-7.06607	0.000760034	0.00594555	-7.22315	0.00012707	0.00135525	hypothetical protein GOBAR_AA21358 [Gossypium barbadense]	--	adenine phosphoribosyltransferase	Adenine phosphoribosyltransferase OS=Leptospira interrogans serogroup Icterohaemorrhagiae serovar Lai (strain 56601) OX=189518 GN=apt PE=3 SV=1	Phosphoribosyl transferase domain	nucleoside metabolic process	--	--	YES	YES
Cluster-1843.0	-7.06607	0.000760034	0.00594555	-7.22315	0.00012707	0.00135525	--	--	--	--	--	--	--	--	YES	YES
Cluster-2836.0	-7.06607	0.000760034	0.00594555	-7.22315	0.00012707	0.00135525	Hemicentin-1 [Symbiodinium microadriaticum]	--	--	Thrombospondin type-1 domain-containing protein 7A OS=Mus musculus OX=10090 GN=Thsd7a PE=1 SV=2	--	--	--	--	YES	YES
Cluster-2556.0	-7.06607	0.000760034	0.00594555	-7.22315	0.00012707	0.00135525	--	--	--	Eclosion hormone OS=Manduca sexta OX=7130 PE=1 SV=2	Eclosion hormone	neuropeptide signaling pathway//ecdysis, chitin-based cuticle	ecdysis-triggering hormone activity	--	YES	YES
Cluster-1080.0	-7.06607	0.000760034	0.00594555	-7.22315	0.00012707	0.00135525	transketolase 1, thiamin-binding protein [Medicago truncatula]	--	--	Transketolase OS=Pongo abelii OX=9601 GN=TKT PE=2 SV=1	--	--	--	--	YES	YES
Cluster-11732.0	-7.06607	0.000760034	0.00594555	-7.22315	0.00012707	0.00135525	hypothetical protein LSAT_9X67661 [Lactuca sativa]	--	--	--	TRCF domain	DNA repair	--	--	YES	YES
Cluster-1511.0	-7.06607	0.000760034	0.00594555	-7.22315	0.00012707	0.00135525	--	--	--	E3 ubiquitin-protein ligase RNF19A OS=Homo sapiens OX=9606 GN=RNF19A PE=1 SV=3	--	--	--	--	YES	YES
Cluster-992.1	-7.06607	0.000760034	0.00594555	-7.22315	0.00012707	0.00135525	predicted protein [Hordeum vulgare subsp. vulgare]	Hordeum vulgare subsp. vulgare mRNA for predicted protein, complete cds, clone: NIASHv1040A08	--	Importin subunit alpha-7 OS=Bos taurus OX=9913 GN=KPNA6 PE=2 SV=1	HEAT repeat//Armadillo/beta-catenin-like repeat	--	protein binding	--	YES	YES
Cluster-2609.0	-7.06607	0.000760034	0.00594555	-7.22315	0.00012707	0.00135525	--	--	--	--	--	--	--	--	YES	YES
Cluster-2760.0	-7.06607	0.000760034	0.00594555	-7.22315	0.00012707	0.00135525	--	--	--	--	--	--	--	--	YES	YES
Cluster-1844.0	-7.06607	0.000760034	0.00594555	-7.22315	0.00012707	0.00135525	hypothetical protein SDRG_10814 [Saprolegnia diclina VS20]	--	long-chain-fatty-acid--CoA ligase ACSBG	Long-chain-fatty-acid--CoA ligase ACSBG2 OS=Gallus gallus OX=9031 GN=ACSBG2 PE=2 SV=2	RanGAP1 C-terminal domain	signal transduction	GTPase activator activity	--	YES	YES
Cluster-2797.0	-7.06607	0.000760034	0.00594555	-7.22315	0.00012707	0.00135525	NADH dehydrogenase (ubiquinone) 1 beta subcomplex 9 [Galdieria sulphuraria]	--	NADH dehydrogenase (ubiquinone) 1 beta subcomplex subunit 9	NADH dehydrogenase [ubiquinone] 1 beta subcomplex subunit 9 OS=Mus musculus OX=10090 GN=Ndufb9 PE=1 SV=3	--	--	--	--	YES	YES
Cluster-1890.0	-7.06607	0.000760034	0.00594555	-7.22315	0.00012707	0.00135525	Oxidation resistance protein [Klebsormidium nitens]	--	--	Oxidation resistance protein 1 OS=Xenopus laevis OX=8355 GN=oxr1 PE=2 SV=2	--	--	--	--	YES	YES
Cluster-2848.0	-7.12266	0.000607057	0.00494106	-7.27973	9.86585e-05	0.00109447	--	--	--	Diacylglycerol kinase theta OS=Homo sapiens OX=9606 GN=DGKQ PE=1 SV=2	Phorbol esters/diacylglycerol binding domain (C1 domain)	intracellular signal transduction	--	--	YES	YES
Cluster-3467.1	-7.12266	0.000607057	0.00494106	-7.27973	9.86585e-05	0.00109447	--	--	--	--	--	--	--	--	YES	YES
Cluster-2895.0	-7.12266	0.000607057	0.00494106	-7.27973	9.86585e-05	0.00109447	--	--	--	--	--	--	--	--	YES	YES
Cluster-1787.0	-7.12266	0.000607057	0.00494106	-7.27973	9.86585e-05	0.00109447	--	--	--	--	--	--	--	--	YES	YES
Cluster-2417.0	-7.12266	0.000607057	0.00494106	-7.27973	9.86585e-05	0.00109447	hydroxyacyl-coenzyme A dehydrogenase, mitochondrial precursor [Thraustotheca clavata]	--	3-hydroxybutyryl-CoA dehydrogenase	Hydroxyacyl-coenzyme A dehydrogenase, mitochondrial OS=Rattus norvegicus OX=10116 GN=Hadh PE=2 SV=1	3-hydroxyacyl-CoA dehydrogenase, NAD binding domain//3-hydroxyacyl-CoA dehydrogenase, C-terminal domain	isoleucine catabolic process//oxidation-reduction process//fatty acid metabolic process//valine catabolic process//benzoate metabolic process//tryptophan metabolic process//fatty acid biosynthetic process//lysine catabolic process//leucine catabolic process	oxidoreductase activity//3-hydroxyacyl-CoA dehydrogenase activity	--	YES	YES
Cluster-1287.0	-7.12266	0.000607057	0.00494106	-7.27973	9.86585e-05	0.00109447	protein phosphatase 2a [Cyanidioschyzon merolae strain 10D]	Sesuvium portulacastrum protein phosphatase 2A-1 mRNA, complete cds	serine/threonine-protein phosphatase 2A catalytic subunit	Serine/threonine-protein phosphatase 2A catalytic subunit alpha isoform OS=Oryctolagus cuniculus OX=9986 GN=PPP2CA PE=2 SV=1	Calcineurin-like phosphoesterase	--	hydrolase activity	--	YES	YES
Cluster-724.0	-7.12266	0.000607057	0.00494106	-7.27973	9.86585e-05	0.00109447	--	--	--	--	--	--	--	--	YES	YES
Cluster-1675.0	-7.12266	0.000607057	0.00494106	-7.27973	9.86585e-05	0.00109447	hypothetical protein TanjilG_20167 [Lupinus angustifolius]	--	NADH dehydrogenase (ubiquinone) 1 alpha subcomplex subunit 5	NADH dehydrogenase [ubiquinone] 1 alpha subcomplex subunit 5 OS=Bos taurus OX=9913 GN=NDUFA5 PE=1 SV=3	ETC complex I subunit conserved region	respiratory electron transport chain	--	--	YES	YES
Cluster-2392.0	-7.12266	0.000607057	0.00494106	-7.27973	9.86585e-05	0.00109447	cytochrome c oxidase subunit 3 (mitochondrion) [Entransia fimbriata]	--	cytochrome c oxidase subunit 3	Cytochrome c oxidase subunit 3 OS=Caenorhabditis elegans OX=6239 GN=ctc-3 PE=3 SV=3	--	--	--	--	YES	YES
Cluster-3344.0	-7.12266	0.000607057	0.00494106	-7.27973	9.86585e-05	0.00109447	--	--	--	--	--	--	--	--	YES	YES
Cluster-3306.0	-7.12266	0.000607057	0.00494106	-7.27973	9.86585e-05	0.00109447	predicted protein [Phaeodactylum tricornutum CCAP 1055/1]	--	--	--	--	--	--	--	YES	YES
Cluster-843.0	-7.12266	0.000607057	0.00494106	-7.27973	9.86585e-05	0.00109447	ribosomal protein S11 [Vaucheria litorea]	--	--	28S ribosomal protein S11, mitochondrial OS=Bos taurus OX=9913 GN=MRPS11 PE=1 SV=2	Ribosomal protein S11	ribosome biogenesis//translation	structural constituent of ribosome	ribosome	YES	YES
Cluster-1994.0	-7.12266	0.000607057	0.00494106	-7.27973	9.86585e-05	0.00109447	--	--	--	--	--	--	--	--	YES	YES
Cluster-2634.0	-7.12266	0.000607057	0.00494106	-7.27973	9.86585e-05	0.00109447	glutathione hydrolase 3 [Coffea eugenioides]	--	gamma-glutamyltranspeptidase / glutathione hydrolase / leukotriene-C4 hydrolase	Glutathione hydrolase 1 proenzyme OS=Mus musculus OX=10090 GN=Ggt1 PE=1 SV=1	--	--	--	--	YES	YES
Cluster-1033.0	-7.1771	0.00048694	0.00407701	-7.33418	7.70739e-05	0.000882579	hypothetical protein AURANDRAFT_14124, partial [Aureococcus anophagefferens]	--	paxillin	LIM domain-containing protein unc-97 OS=Caenorhabditis elegans OX=6239 GN=unc-97 PE=1 SV=1	--	--	--	--	YES	YES
Cluster-3102.0	-7.1771	0.00048694	0.00407701	-7.33418	7.70739e-05	0.000882579	--	--	--	L-dopachrome tautomerase yellow-f2 OS=Drosophila melanogaster OX=7227 GN=yellow-f2 PE=1 SV=2	--	--	--	--	YES	YES
Cluster-2031.0	-7.1771	0.00048694	0.00407701	-7.33418	7.70739e-05	0.000882579	hypothetical protein THRCLA_20237 [Thraustotheca clavata]	--	protein transport protein SEC61 subunit beta	Protein transport protein Sec61 subunit beta OS=Homo sapiens OX=9606 GN=SEC61B PE=1 SV=2	--	--	--	--	YES	YES
Cluster-2044.0	-7.1771	0.00048694	0.00407701	-7.33418	7.70739e-05	0.000882579	--	--	--	--	--	--	--	--	YES	YES
Cluster-2836.2	-7.1771	0.00048694	0.00407701	-7.33418	7.70739e-05	0.000882579	thrombospondin-like protein [Phytophthora infestans T30-4]	--	--	Thrombospondin type-1 domain-containing protein 7A OS=Homo sapiens OX=9606 GN=THSD7A PE=1 SV=4	--	--	--	--	YES	YES
Cluster-1194.0	-7.1771	0.00048694	0.00407701	-7.33418	7.70739e-05	0.000882579	--	--	--	--	--	--	--	--	YES	YES
Cluster-2759.0	-7.1771	0.00048694	0.00407701	-7.33418	7.70739e-05	0.000882579	--	--	--	--	--	--	--	--	YES	YES
Cluster-1759.0	-7.1771	0.00048694	0.00407701	-7.33418	7.70739e-05	0.000882579	predicted protein [Micromonas commoda]	--	ubiquitin-conjugating enzyme E2 G1	Ubiquitin-conjugating enzyme E2 G1 OS=Macaca fascicularis OX=9541 GN=UBE2G1 PE=2 SV=1	RWD domain	--	protein binding	--	YES	YES
Cluster-726.0	-7.1771	0.00048694	0.00407701	-7.33418	7.70739e-05	0.000882579	predicted protein [Micromonas commoda]	--	Rab GDP dissociation inhibitor	Rab GDP dissociation inhibitor alpha OS=Mus musculus OX=10090 GN=Gdi1 PE=1 SV=3	GDP dissociation inhibitor	small GTPase mediated signal transduction	GDP-dissociation inhibitor activity	--	YES	YES
Cluster-2057.0	-7.1771	0.00048694	0.00407701	-7.33418	7.70739e-05	0.000882579	--	--	--	--	--	--	--	--	YES	YES
Cluster-1684.0	-7.1771	0.00048694	0.00407701	-7.33418	7.70739e-05	0.000882579	unnamed protein product [Chondrus crispus]	--	aspartate aminotransferase, mitochondrial	Aspartate aminotransferase, mitochondrial OS=Pongo abelii OX=9601 GN=GOT2 PE=2 SV=1	Aminotransferase class I and II//Enoyl-CoA hydratase/isomerase	biosynthetic process	catalytic activity//pyridoxal phosphate binding	--	YES	YES
Cluster-1559.0	-7.1771	0.00048694	0.00407701	-7.33418	7.70739e-05	0.000882579	conserved unknown protein putative [Albugo laibachii Nc14]	--	kinesin family member C2/C3	Muscle-specific protein 20 OS=Drosophila melanogaster OX=7227 GN=Mp20 PE=2 SV=2	Calponin homology (CH) domain	--	protein binding	--	YES	YES
Cluster-1516.0	-7.1771	0.00048694	0.00407701	-7.33418	7.70739e-05	0.000882579	hypothetical protein BHE74_00000286 [Ensete ventricosum]	--	--	Multifunctional protein ADE2 OS=Drosophila melanogaster OX=7227 GN=ade5 PE=2 SV=2	--	--	--	--	YES	YES
Cluster-2996.1	-7.1771	0.00048694	0.00407701	-7.33418	7.70739e-05	0.000882579	--	--	--	--	--	--	--	--	YES	YES
Cluster-2803.0	-7.1771	0.00048694	0.00407701	-7.33418	7.70739e-05	0.000882579	--	--	--	--	--	--	--	--	YES	YES
Cluster-2298.0	-7.22957	0.000392215	0.00339653	-7.38665	6.05698e-05	0.00071356	--	--	--	--	Macoilin family	neuronal signal transduction	--	rough endoplasmic reticulum membrane	YES	YES
Cluster-2114.0	-7.22957	0.000392215	0.00339653	-7.38665	6.05698e-05	0.00071356	eukaryotic translation initiation factor 3 subunit I-like isoform X2 [Physcomitrella patens]	--	translation initiation factor 3 subunit I	Eukaryotic translation initiation factor 3 subunit I OS=Bombyx mori OX=7091 PE=2 SV=1	WD domain, G-beta repeat	--	protein binding	--	YES	YES
Cluster-1806.0	-7.22957	0.000392215	0.00339653	-7.38665	6.05698e-05	0.00071356	--	--	--	--	--	--	--	--	YES	YES
Cluster-1403.0	-7.22957	0.000392215	0.00339653	-7.38665	6.05698e-05	0.00071356	chloroplast 3-oxoacyl-[acyl-carrier protein] reductase orecursor [Galdieria sulphuraria]	--	--	Dehydrogenase/reductase SDR family member 11 OS=Gallus gallus OX=9031 GN=DHRS11 PE=2 SV=1	NAD dependent epimerase/dehydratase family//3-beta hydroxysteroid dehydrogenase/isomerase family	C21-steroid hormone metabolic process//estrogen metabolic process//androgen metabolic process//oxidation-reduction process//steroid biosynthetic process	oxidoreductase activity, acting on the CH-OH group of donors, NAD or NADP as acceptor//obsolete coenzyme binding//catalytic activity//3-beta-hydroxy-delta5-steroid dehydrogenase activity	--	YES	YES
Cluster-2798.0	-7.22957	0.000392215	0.00339653	-7.38665	6.05698e-05	0.00071356	Sodium/potassium/calcium exchanger 1 [Hondaea fermentalgiana]	--	--	Probable sodium/potassium/calcium exchanger CG1090 OS=Drosophila melanogaster OX=7227 GN=CG1090 PE=2 SV=4	Sodium/calcium exchanger protein//ABC-2 type transporter	transmembrane transport	--	integral component of membrane//membrane	YES	YES
Cluster-3061.0	-7.22957	0.000392215	0.00339653	-7.38665	6.05698e-05	0.00071356	predicted protein [Phaeodactylum tricornutum CCAP 1055/1]	--	--	Tropomodulin OS=Caenorhabditis elegans OX=6239 GN=unc-94 PE=1 SV=2	--	--	--	--	YES	YES
Cluster-2090.0	-7.22957	0.000392215	0.00339653	-7.38665	6.05698e-05	0.00071356	isomerase glucose-6-phosphate isomerase [Phaeodactylum tricornutum CCAP 1055/1]	--	glucose-6-phosphate isomerase	Glucose-6-phosphate isomerase OS=Drosophila yakuba OX=7245 GN=Pgi PE=3 SV=1	Phosphoglucose isomerase	gluconeogenesis//glycolytic process//sucrose metabolic process//starch metabolic process//pentose-phosphate shunt	glucose-6-phosphate isomerase activity	--	YES	YES
Cluster-1891.1	-7.22957	0.000392215	0.00339653	-7.38665	6.05698e-05	0.00071356	--	--	--	Bifunctional endo-1,4-beta-xylanase XylA OS=Ruminococcus flavefaciens OX=1265 GN=xynA PE=3 SV=1	--	--	--	--	YES	YES
Cluster-2623.0	-7.22957	0.000392215	0.00339653	-7.38665	6.05698e-05	0.00071356	Succinylglutamate-semialdehyde dehydrogenase [Trema orientale]	--	aldehyde dehydrogenase (NAD+)	Retinal dehydrogenase 2 OS=Homo sapiens OX=9606 GN=ALDH1A2 PE=1 SV=3	Aldehyde dehydrogenase family	oxidation-reduction process	oxidoreductase activity	--	YES	YES
Cluster-1135.0	-7.22957	0.000392215	0.00339653	-7.38665	6.05698e-05	0.00071356	hypothetical protein CHLNCDRAFT_58041 [Chlorella variabilis]	--	reticulon-1	Reticulon-1 OS=Rattus norvegicus OX=10116 GN=Rtn1 PE=1 SV=1	Tho complex subunit 7	mRNA processing	--	THO complex part of transcription export complex	YES	YES
Cluster-2808.0	-7.22957	0.000392215	0.00339653	-7.38665	6.05698e-05	0.00071356	--	--	--	Protein extra-macrochaetae OS=Drosophila melanogaster OX=7227 GN=emc PE=2 SV=2	Intracellular growth attenuator protein IgaA//Dolichol phosphate-mannose biosynthesis regulatory protein (DPM2)//Helix-loop-helix DNA-binding domain	dolichol metabolic process	protein dimerization activity//enzyme regulator activity	integral component of endoplasmic reticulum membrane//integral component of membrane	YES	YES
Cluster-15809.12986	-7.22957	0.000392215	0.00339653	-7.38665	6.05698e-05	0.00071356	--	--	--	--	--	--	--	--	YES	YES
Cluster-2752.0	-7.22957	0.000392215	0.00339653	-7.38665	6.05698e-05	0.00071356	--	--	--	Guanine nucleotide-binding protein subunit gamma-1 OS=Drosophila melanogaster OX=7227 GN=Ggamma1 PE=2 SV=1	SWIB/MDM2 domain//GGL domain//Putative Phosphatase	G protein-coupled receptor signaling pathway	phosphatase activity//protein binding	--	YES	YES
Cluster-3335.0	-7.2802	0.000317198	0.00283611	-7.43727	4.78717e-05	0.00057931	hypothetical protein CICLE_v10010386mg [Citrus clementina]	--	ATP-binding cassette, subfamily C (CFTR/MRP), member 2	Canalicular multispecific organic anion transporter 1 OS=Rattus norvegicus OX=10116 GN=Abcc2 PE=1 SV=1	ABC transporter	--	ATPase activity//ATP binding	--	YES	YES
Cluster-2171.0	-7.2802	0.000317198	0.00283611	-7.43727	4.78717e-05	0.00057931	--	--	--	--	--	--	--	--	YES	YES
Cluster-1393.0	-7.2802	0.000317198	0.00283611	-7.43727	4.78717e-05	0.00057931	--	--	--	--	--	--	--	--	YES	YES
Cluster-2624.0	-7.2802	0.000317198	0.00283611	-7.43727	4.78717e-05	0.00057931	--	--	--	--	--	--	--	--	YES	YES
Cluster-6229.0	-7.2802	0.000317198	0.00283611	-7.43727	4.78717e-05	0.00057931	senescence-specific cysteine protease SAG39-like [Lactuca sativa]	PREDICTED: Lactuca sativa senescence-specific cysteine protease SAG39-like (LOC111899271), mRNA	--	Senescence-specific cysteine protease SAG12 OS=Arabidopsis thaliana OX=3702 GN=SAG12 PE=1 SV=1	--	--	--	--	YES	YES
Cluster-1926.0	-7.2802	0.000317198	0.00283611	-7.43727	4.78717e-05	0.00057931	--	--	--	Transmembrane protein 33 OS=Homo sapiens OX=9606 GN=TMEM33 PE=1 SV=2	Transmembrane protein 33/Nucleoporin POM33//Ycf4	photosynthesis	--	integral component of membrane//thylakoid//photosystem I	YES	YES
Cluster-3503.0	-7.2802	0.000317198	0.00283611	-7.43727	4.78717e-05	0.00057931	PREDICTED: cytochrome P450 81D1-like [Gossypium raimondii]	--	--	Cytochrome P450 18a1 OS=Drosophila melanogaster OX=7227 GN=Cyp18a1 PE=2 SV=2	Cytochrome P450	oxidation-reduction process	oxidoreductase activity, acting on paired donors, with incorporation or reduction of molecular oxygen//heme binding//iron ion binding	--	YES	YES
Cluster-3232.1	-7.2802	0.000317198	0.00283611	-7.43727	4.78717e-05	0.00057931	pyridoxine/pyridoxamine 5'-phosphate oxidase 1, chloroplastic [Carica papaya]	--	pyridoxamine 5'-phosphate oxidase	Pyridoxine/pyridoxamine 5'-phosphate oxidase OS=Burkholderia thailandensis (strain ATCC 700388 / DSM 13276 / CIP 106301 / E264) OX=271848 GN=pdxH PE=3 SV=2	Pyridoxamine 5'-phosphate oxidase	--	FMN binding	--	YES	YES
Cluster-1008.1	-7.2802	0.000317198	0.00283611	-7.43727	4.78717e-05	0.00057931	succinate dehydrogenase (ubiquinone) flavoprotein subunit isoform 2 [Galdieria sulphuraria]	--	succinate dehydrogenase (ubiquinone) flavoprotein subunit	Succinate dehydrogenase [ubiquinone] flavoprotein subunit, mitochondrial OS=Sus scrofa OX=9823 GN=SDHA PE=1 SV=2	--	--	--	--	YES	YES
Cluster-941.0	-7.2802	0.000317198	0.00283611	-7.43727	4.78717e-05	0.00057931	--	--	--	NADH dehydrogenase [ubiquinone] 1 beta subcomplex subunit 4 OS=Pongo pygmaeus OX=9600 GN=NDUFB4 PE=2 SV=1	NADH-ubiquinone oxidoreductase B15 subunit (NDUFB4)	ubiquinone biosynthetic process//sodium ion transport//mitochondrial electron transport, NADH to ubiquinone	NADH dehydrogenase (ubiquinone) activity	mitochondrion	YES	YES
Cluster-3107.0	-7.2802	0.000317198	0.00283611	-7.43727	4.78717e-05	0.00057931	glycoside hydrolase family 31 protein [Micromonas pusilla CCMP1545]	--	--	Myogenesis-regulating glycosidase OS=Mus musculus OX=10090 GN=Myorg PE=1 SV=2	Glycosyl hydrolases family 31	carbohydrate metabolic process	hydrolase activity, hydrolyzing O-glycosyl compounds	--	YES	YES
Cluster-3434.0	-7.2802	0.000317198	0.00283611	-7.43727	4.78717e-05	0.00057931	translation initiation factor 1A [Klebsormidium nitens]	--	translation initiation factor 1A	Eukaryotic translation initiation factor 1A, X-chromosomal OS=Pongo abelii OX=9601 GN=EIF1AX PE=2 SV=3	Translation initiation factor 1A / IF-1	regulation of translational initiation//translational initiation	translation initiation factor activity//RNA binding	ribosome	YES	YES
Cluster-2937.0	-7.2802	0.000317198	0.00283611	-7.43727	4.78717e-05	0.00057931	fumarate mitochondrial [Plasmopara halstedii]	PREDICTED: Camelina sativa fumarate hydratase 2, chloroplastic-like (LOC104761085), mRNA	fumarate hydratase, class II	Fumarate hydratase, mitochondrial OS=Mus musculus OX=10090 GN=Fh PE=1 SV=3	--	--	--	--	YES	YES
Cluster-2851.0	-7.2802	0.000317198	0.00283611	-7.43727	4.78717e-05	0.00057931	hypothetical protein LSAT_2X70621 [Lactuca sativa]	--	Rab GDP dissociation inhibitor	Rab GDP dissociation inhibitor beta OS=Mus musculus OX=10090 GN=Gdi2 PE=1 SV=1	GDP dissociation inhibitor	small GTPase mediated signal transduction	GDP-dissociation inhibitor activity	--	YES	YES
Cluster-1045.0	-7.2802	0.000317198	0.00283611	-7.43727	4.78717e-05	0.00057931	predicted protein [Hordeum vulgare subsp. vulgare]	--	cathepsin B	Cathepsin B-like cysteine proteinase OS=Schistosoma japonicum OX=6182 GN=CATB PE=2 SV=1	Papain family cysteine protease	proteolysis	cysteine-type peptidase activity	--	YES	YES
Cluster-3257.1	-7.2802	0.000317198	0.00283611	-7.43727	4.78717e-05	0.00057931	--	--	--	Protein takeout OS=Drosophila melanogaster OX=7227 GN=to PE=2 SV=1	Plasmid recombination enzyme	DNA recombination	DNA binding	--	YES	YES
Cluster-1891.0	-7.32911	0.000257541	0.00237676	-7.48618	3.80435e-05	0.000472804	--	--	--	Adult-specific rigid cuticular protein 12.4 OS=Araneus diadematus OX=45920 PE=1 SV=1	Insect cuticle protein	--	structural constituent of cuticle	--	YES	YES
Cluster-1032.0	-7.32911	0.000257541	0.00237676	-7.48618	3.80435e-05	0.000472804	PREDICTED: putative vesicle-associated membrane protein 726 [Oryza brachyantha]	--	--	Synaptobrevin-1 OS=Caenorhabditis briggsae OX=6238 GN=snb-1 PE=3 SV=1	Synaptobrevin//Ectropic viral integration site 2A protein (EVI2A)//Divalent cation transporter	vesicle-mediated transport//cation transport	cation transmembrane transporter activity	integral component of membrane	YES	YES
Cluster-15809.2994	-7.32911	0.000257541	0.00237676	-7.48618	3.80435e-05	0.000472804	--	--	--	--	--	--	--	--	YES	YES
Cluster-1429.0	-7.32911	0.000257541	0.00237676	-7.48618	3.80435e-05	0.000472804	--	--	--	--	--	--	--	--	YES	YES
Cluster-2928.0	-7.32911	0.000257541	0.00237676	-7.48618	3.80435e-05	0.000472804	--	--	--	--	--	--	--	--	YES	YES
Cluster-1698.0	-7.32911	0.000257541	0.00237676	-7.48618	3.80435e-05	0.000472804	hypothetical protein COCSUDRAFT_65252 [Coccomyxa subellipsoidea C-169]	--	peptidylglycine monooxygenase	Peptidyl-alpha-hydroxyglycine alpha-amidating lyase 2 OS=Drosophila melanogaster OX=7227 GN=Pal2 PE=1 SV=2	NHL repeat	--	protein binding	--	YES	YES
Cluster-926.0	-7.32911	0.000257541	0.00237676	-7.48618	3.80435e-05	0.000472804	--	--	--	--	--	--	--	--	YES	YES
Cluster-2444.1	-7.32911	0.000257541	0.00237676	-7.48618	3.80435e-05	0.000472804	unnamed protein product [Brassica oleracea]	Phytophthora sojae hypothetical protein mRNA	Ras-related protein Rab-1A	Ras-related protein Rab-1A OS=Homo sapiens OX=9606 GN=RAB1A PE=1 SV=3	Gtr1/RagA G protein conserved region//50S ribosome-binding GTPase//Elongation factor Tu GTP binding domain//Chloramphenicol phosphotransferase-like protein//AAA domain (dynein-related subfamily)//ABC transporter//ADP-ribosylation factor family//RsgA GTPase//Ras family	--	GTP binding//ATP binding//transferase activity//GTPase activity//ATPase activity	--	YES	YES
Cluster-15809.12853	-7.32911	0.000257541	0.00237676	-7.48618	3.80435e-05	0.000472804	transcription initiation factor TFIID subunit 15 isoform X3 [Zea mays]	--	--	RNA-binding protein cabeza OS=Drosophila melanogaster OX=7227 GN=caz PE=2 SV=2	RNA recognition motif. (a.k.a. RRM, RBD, or RNP domain)	--	nucleic acid binding	--	YES	YES
Cluster-2996.0	-7.32911	0.000257541	0.00237676	-7.48618	3.80435e-05	0.000472804	--	--	--	Alpha-tocopherol transfer protein-like OS=Mus musculus OX=10090 GN=Ttpal PE=1 SV=3	--	--	--	--	YES	YES
Cluster-1469.0	-7.32911	0.000257541	0.00237676	-7.48618	3.80435e-05	0.000472804	lactobacillus shifted protein-like [Quercus suber]	--	NADH dehydrogenase (ubiquinone) Fe-S protein 6	NADH dehydrogenase [ubiquinone] iron-sulfur protein 6, mitochondrial OS=Mus musculus OX=10090 GN=Ndufs6 PE=1 SV=2	--	--	--	--	YES	YES
Cluster-1185.0	-7.32911	0.000257541	0.00237676	-7.48618	3.80435e-05	0.000472804	--	--	--	Arrestin homolog OS=Locusta migratoria OX=7004 PE=2 SV=1	--	--	--	--	YES	YES
Cluster-2816.0	-7.32911	0.000257541	0.00237676	-7.48618	3.80435e-05	0.000472804	hypothetical protein GUITHDRAFT_102692 [Guillardia theta CCMP2712]	--	--	Monocarboxylate transporter 14 OS=Homo sapiens OX=9606 GN=SLC16A14 PE=2 SV=1	Major Facilitator Superfamily	transmembrane transport	transmembrane transporter activity	--	YES	YES
Cluster-3408.0	-7.32911	0.000257541	0.00237676	-7.48618	3.80435e-05	0.000472804	--	--	--	--	--	--	--	--	YES	YES
Cluster-3322.0	-7.37641	0.000209909	0.00199699	-7.53349	3.03925e-05	0.000387768	hypothetical protein BU14_0087s0036 [Porphyra umbilicalis]	--	eosinophil peroxidase	Peroxidase OS=Drosophila melanogaster OX=7227 GN=Pxd PE=2 SV=2	--	--	--	--	YES	YES
Cluster-3239.0	-7.37641	0.000209909	0.00199699	-7.53349	3.03925e-05	0.000387768	unnamed protein product [Blastocystis hominis]	Micromonas commoda predicted protein partial mRNA	small subunit ribosomal protein S30e	40S ribosomal protein S30 OS=Rattus norvegicus OX=10116 GN=Fau PE=1 SV=1	Ribosomal protein S30//Na+-transporting oxaloacetate decarboxylase beta subunit//Ubiquitin family	ribosome biogenesis//translation//sodium ion transport	lyase activity//structural constituent of ribosome//protein binding	ribosome	YES	YES
Cluster-1628.0	-7.37641	0.000209909	0.00199699	-7.53349	3.03925e-05	0.000387768	hypothetical protein MARPO_0155s0016 [Marchantia polymorpha]	--	--	Phosphatidylinositol transfer protein alpha isoform OS=Homo sapiens OX=9606 GN=PITPNA PE=1 SV=2	Phosphatidylinositol transfer protein	phospholipid transport	phospholipid transporter activity	--	YES	YES
Cluster-1539.0	-7.37641	0.000209909	0.00199699	-7.53349	3.03925e-05	0.000387768	--	--	--	NADH dehydrogenase [ubiquinone] 1 alpha subcomplex subunit 9, mitochondrial OS=Gorilla gorilla gorilla OX=9595 GN=NDUFA9 PE=2 SV=2	--	--	--	--	YES	YES
Cluster-1557.0	-7.37641	0.000209909	0.00199699	-7.53349	3.03925e-05	0.000387768	hypothetical protein GUITHDRAFT_87452 [Guillardia theta CCMP2712]	--	delta-1-pyrroline-5-carboxylate synthetase	Delta-1-pyrroline-5-carboxylate synthase OS=Mus musculus OX=10090 GN=Aldh18a1 PE=1 SV=2	--	--	--	--	YES	YES
Cluster-2017.0	-7.37641	0.000209909	0.00199699	-7.53349	3.03925e-05	0.000387768	T-complex protein 1 subunit alpha-like [Aegilops tauschii subsp. tauschii]	--	T-complex protein 1 subunit alpha	T-complex protein 1 subunit alpha OS=Drosophila melanogaster OX=7227 GN=CCT1 PE=2 SV=2	TCP-1/cpn60 chaperonin family	--	ATP binding	--	YES	YES
Cluster-2998.0	-7.37641	0.000209909	0.00199699	-7.53349	3.03925e-05	0.000387768	--	--	--	--	NOA36 protein//Major Facilitator Superfamily//Lysis protein	transmembrane transport//cytolysis//pathogenesis	transmembrane transporter activity//zinc ion binding	outer membrane//nucleus	YES	YES
Cluster-1918.0	-7.37641	0.000209909	0.00199699	-7.53349	3.03925e-05	0.000387768	putative eukaryotic translation initiation factor SUI1 [Helianthus annuus]	--	translation initiation factor 1	Eukaryotic translation initiation factor eIF1 OS=Anopheles gambiae OX=7165 GN=eIF1 PE=3 SV=1	Translation initiation factor SUI1	translational initiation//regulation of translational initiation	translation initiation factor activity	ribosome	YES	YES
Cluster-865.0	-7.37641	0.000209909	0.00199699	-7.53349	3.03925e-05	0.000387768	predicted protein [Hordeum vulgare subsp. vulgare]	--	T-complex protein 1 subunit gamma	T-complex protein 1 subunit gamma OS=Bos taurus OX=9913 GN=CCT3 PE=1 SV=1	TCP-1/cpn60 chaperonin family	--	ATP binding	--	YES	YES
Cluster-3408.1	-7.37641	0.000209909	0.00199699	-7.53349	3.03925e-05	0.000387768	--	--	--	--	--	--	--	--	YES	YES
Cluster-1755.0	-7.37641	0.000209909	0.00199699	-7.53349	3.03925e-05	0.000387768	glycerol-3-phosphate dehydrogenase [Cyanidioschyzon merolae strain 10D]	--	glycerol-3-phosphate dehydrogenase (NAD+)	Glycerol-3-phosphate dehydrogenase [NAD(+)], cytoplasmic OS=Drosophila kanekoi OX=50033 GN=Gpdh1 PE=3 SV=3	NAD-dependent glycerol-3-phosphate dehydrogenase N-terminus//UDP-glucose/GDP-mannose dehydrogenase family, UDP binding domain//D-isomer specific 2-hydroxyacid dehydrogenase, NAD binding domain	glycerol-3-phosphate catabolic process//oxidation-reduction process	oxidoreductase activity, acting on the CH-OH group of donors, NAD or NADP as acceptor//NAD binding	--	YES	YES
Cluster-2657.1	-7.37641	0.000209909	0.00199699	-7.53349	3.03925e-05	0.000387768	--	--	--	Tropomyosin-1, isoforms 9A/A/B OS=Drosophila melanogaster OX=7227 GN=Tm1 PE=1 SV=2	Cenp-O kinetochore centromere component//Bacillus haemolytic enterotoxin (HBL)//WTAP/Mum2p family//Adenovirus 15.3kD protein in E3 region//Exonuclease VII, large subunit//Golgin subfamily A member 5//Laminin Domain II//TPR/MLP1/MLP2-like protein//Hr1 repeat	mRNA methylation//DNA catabolic process//mitigation of host defenses by virus//Golgi organization//cell adhesion//signal transduction//protein import into nucleus//centromere complex assembly//pathogenesis	exodeoxyribonuclease VII activity	membrane//nucleus//exodeoxyribonuclease VII complex//kinetochore	YES	YES
Cluster-804.0	-7.37641	0.000209909	0.00199699	-7.53349	3.03925e-05	0.000387768	delta l-pyrroline-5-carboxylate synthetase [Pythium insidiosum]	--	delta-1-pyrroline-5-carboxylate synthetase	Delta-1-pyrroline-5-carboxylate synthase OS=Homo sapiens OX=9606 GN=ALDH18A1 PE=1 SV=2	Aldehyde dehydrogenase family	oxidation-reduction process	oxidoreductase activity	--	YES	YES
Cluster-3126.1	-7.37641	0.000209909	0.00199699	-7.53349	3.03925e-05	0.000387768	--	--	--	--	--	--	--	--	YES	YES
Cluster-2085.0	-7.37641	0.000209909	0.00199699	-7.53349	3.03925e-05	0.000387768	predicted protein [Hordeum vulgare subsp. vulgare]	Hordeum vulgare subsp. vulgare mRNA for predicted protein, complete cds, clone: NIASHv1148K16	--	--	--	--	--	--	YES	YES
Cluster-1277.0	-7.37641	0.000209909	0.00199699	-7.53349	3.03925e-05	0.000387768	--	--	--	--	E10-like protein conserved region//Phage capsid scaffolding protein (GPO) serine peptidase	viral capsid assembly//oxidation-reduction process	thiol oxidase activity	--	YES	YES
Cluster-1751.0	-7.37641	0.000209909	0.00199699	-7.53349	3.03925e-05	0.000387768	translation initiation factor [Galdieria sulphuraria]	--	translation initiation factor 3 subunit K	Eukaryotic translation initiation factor 3 subunit K OS=Bombyx mori OX=7091 PE=2 SV=1	--	--	--	--	YES	YES
Cluster-1837.0	-7.37641	0.000209909	0.00199699	-7.53349	3.03925e-05	0.000387768	--	--	--	Hypertrehalosaemic prohormone OS=Blaberus discoidalis OX=6981 PE=1 SV=1	Adipokinetic hormone	signal transduction	hormone activity	--	YES	YES
Cluster-766.0	-7.42222	0.000171726	0.00167989	-7.57929	2.44034e-05	0.000318898	hypothetical protein B296_00033715 [Ensete ventricosum]	--	elongation factor 1-alpha	Elongation factor 1-alpha OS=Caenorhabditis elegans OX=6239 GN=eft-3 PE=3 SV=1	Elongation factor Tu GTP binding domain//PetN	obsolete electron transport//cytochrome complex assembly	electron transporter, transferring electrons within cytochrome b6/f complex of photosystem II activity//GTP binding//GTPase activity	cytochrome b6f complex	YES	YES
Cluster-796.0	-7.42222	0.000171726	0.00167989	-7.57929	2.44034e-05	0.000318898	--	--	--	--	NADH dehydrogenase 1 beta subcomplex subunit 2	--	--	mitochondrial respiratory chain complex I//mitochondrial inner membrane	YES	YES
Cluster-19893.0	-7.42222	0.000171726	0.00167989	-7.57929	2.44034e-05	0.000318898	putative disease resistance protein At4g11170 [Lactuca sativa]	PREDICTED: Lactuca sativa putative disease resistance protein At4g11170 (LOC111908700), mRNA	--	Disease resistance protein Roq1 OS=Nicotiana benthamiana OX=4100 GN=ROQ1 PE=1 SV=1	Leucine rich repeat//PCAF (P300/CBP-associated factor) N-terminal domain	obsolete acyl-carrier-protein biosynthetic process//regulation of transcription, DNA-templated	histone acetyltransferase activity//protein binding	nucleus//histone acetyltransferase complex	YES	YES
Cluster-1688.0	-7.42222	0.000171726	0.00167989	-7.57929	2.44034e-05	0.000318898	pyrroline-5-carboxylate reductase [Klebsormidium nitens]	--	pyrroline-5-carboxylate reductase	Pyrroline-5-carboxylate reductase 2 OS=Bos taurus OX=9913 GN=PYCR2 PE=2 SV=1	--	--	--	--	YES	YES
Cluster-15809.12975	-7.42222	0.000171726	0.00167989	-7.57929	2.44034e-05	0.000318898	--	--	--	--	Villin headpiece domain	cytoskeleton organization	actin binding	--	YES	YES
Cluster-1648.0	-7.42222	0.000171726	0.00167989	-7.57929	2.44034e-05	0.000318898	putative mitochondrial aspartate-glutamate transporter [Nannochloropsis gaditana]	--	solute carrier family 25 (mitochondrial aspartate/glutamate transporter), member 12/13	Mitochondrial glutamate carrier 1 OS=Pongo abelii OX=9601 GN=SLC25A22 PE=2 SV=1	--	--	--	--	YES	YES
Cluster-896.0	-7.42222	0.000171726	0.00167989	-7.57929	2.44034e-05	0.000318898	--	--	--	Proteasome maturation protein OS=Mus musculus OX=10090 GN=Pomp PE=1 SV=1	Proteasome maturation factor UMP1	proteasome assembly	--	--	YES	YES
Cluster-1433.1	-7.42222	0.000171726	0.00167989	-7.57929	2.44034e-05	0.000318898	hypothetical protein B5M09_007872 [Aphanomyces astaci]	--	--	Arginine kinase OS=Pachygrapsus marmoratus OX=135190 PE=2 SV=1	ATP:guanido phosphotransferase, C-terminal catalytic domain	--	transferase activity, transferring phosphorus-containing groups//kinase activity	--	YES	YES
Cluster-3185.0	-7.42222	0.000171726	0.00167989	-7.57929	2.44034e-05	0.000318898	--	--	--	--	--	--	--	--	YES	YES
Cluster-1722.0	-7.42222	0.000171726	0.00167989	-7.57929	2.44034e-05	0.000318898	alanine aminotransferase 2 [Setaria italica]	--	alanine transaminase	Alanine aminotransferase 2-like OS=Danio rerio OX=7955 GN=gpt2l PE=2 SV=2	--	--	--	--	YES	YES
Cluster-915.0	-7.42222	0.000171726	0.00167989	-7.57929	2.44034e-05	0.000318898	probable cysteine protease RD19B [Amborella trichopoda]	--	cathepsin F	Putative cysteine proteinase CG12163 OS=Drosophila melanogaster OX=7227 GN=CG12163 PE=2 SV=2	Papain family cysteine protease//Calpain family cysteine protease	proteolysis	calcium-dependent cysteine-type endopeptidase activity//cysteine-type peptidase activity	--	YES	YES
Cluster-1823.0	-7.42222	0.000171726	0.00167989	-7.57929	2.44034e-05	0.000318898	PREDICTED: innexin inx1-like, partial [Pyrus x bretschneideri]	--	--	Innexin inx2 OS=Schistocerca americana OX=7009 GN=inx2 PE=1 SV=1	--	--	--	--	YES	YES
Cluster-2074.0	-7.46661	0.000141	0.0014237	-7.62369	1.96901e-05	0.000264514	--	--	--	NADH dehydrogenase [ubiquinone] 1 beta subcomplex subunit 11, mitochondrial OS=Homo sapiens OX=9606 GN=NDUFB11 PE=1 SV=1	--	--	--	--	YES	YES
Cluster-1383.0	-7.46661	0.000141	0.0014237	-7.62369	1.96901e-05	0.000264514	hypothetical protein PHYPA_019422 [Physcomitrella patens]	--	--	Uncharacterized protein ZK1073.1 OS=Caenorhabditis elegans OX=6239 GN=ZK1073.1 PE=3 SV=1	Sialidase, N-terminal domain	carbohydrate metabolic process//glycosphingolipid metabolic process	exo-alpha-sialidase activity	--	YES	YES
Cluster-2279.0	-7.46661	0.000141	0.0014237	-7.62369	1.96901e-05	0.000264514	1,2-dihydroxy-3-keto-5-methylthiopentene dioxygenase 2 [Cinnamomum micranthum f. kanehirae]	--	1,2-dihydroxy-3-keto-5-methylthiopentene dioxygenase	1,2-dihydroxy-3-keto-5-methylthiopentene dioxygenase OS=Pediculus humanus subsp. corporis OX=121224 GN=Phum_PHUM616140 PE=3 SV=1	AraC-like ligand binding domain//Cupin//ARD/ARD' family	oxidation-reduction process//regulation of transcription, DNA-templated	nutrient reservoir activity//acireductone dioxygenase [iron(II)-requiring] activity	--	YES	YES
Cluster-2311.0	-7.46661	0.000141	0.0014237	-7.62369	1.96901e-05	0.000264514	--	--	--	--	--	--	--	--	YES	YES
Cluster-1114.0	-7.46661	0.000141	0.0014237	-7.62369	1.96901e-05	0.000264514	--	Lauriomyces sp. ICMP 15050 voucher PDD:76615 18S ribosomal RNA gene, partial sequence	--	--	--	--	--	--	YES	YES
Cluster-2301.0	-7.46661	0.000141	0.0014237	-7.62369	1.96901e-05	0.000264514	60S ribosomal protein L5 [Klebsormidium nitens]	--	large subunit ribosomal protein L5e	60S ribosomal protein L5 OS=Caenorhabditis elegans OX=6239 GN=rpl-5 PE=3 SV=1	Ribosomal large subunit proteins 60S L5, and 50S L18	ribosome biogenesis//translation	5S rRNA binding//structural constituent of ribosome	ribosome	YES	YES
Cluster-2067.0	-7.46661	0.000141	0.0014237	-7.62369	1.96901e-05	0.000264514	--	--	--	--	--	--	--	--	YES	YES
Cluster-979.0	-7.46661	0.000141	0.0014237	-7.62369	1.96901e-05	0.000264514	hypothetical protein H310_08638 [Aphanomyces invadans]	--	nitrate reductase (NAD(P)H)	NADH-cytochrome b5 reductase 2 OS=Xenopus laevis OX=8355 GN=cyb5r2 PE=2 SV=1	Oxidoreductase NAD-binding domain//Ferric reductase NAD binding domain	oxidation-reduction process	oxidoreductase activity	--	YES	YES
Cluster-2836.1	-7.46661	0.000141	0.0014237	-7.62369	1.96901e-05	0.000264514	--	--	--	Thrombospondin type-1 domain-containing protein 7B OS=Homo sapiens OX=9606 GN=THSD7B PE=2 SV=3	--	--	--	--	YES	YES
Cluster-1036.0	-7.46661	0.000141	0.0014237	-7.62369	1.96901e-05	0.000264514	ATP synthase subunit alpha, mitochondrial [Gracilariopsis chorda]	Oryza sativa Japonica Group cDNA clone:002-152-B07, full insert sequence	F-type H+-transporting ATPase subunit alpha	ATP synthase subunit alpha, mitochondrial OS=Caenorhabditis elegans OX=6239 GN=atp-1 PE=1 SV=1	ATP synthase alpha/beta chain, C terminal domain//ATP synthase alpha/beta family, nucleotide-binding domain	ATP synthesis coupled proton transport	ATP binding	--	YES	YES
Cluster-1190.0	-7.46661	0.000141	0.0014237	-7.62369	1.96901e-05	0.000264514	Gamma-glutamylcyclotransferase [Hondaea fermentalgiana]	--	--	Gamma-glutamylcyclotransferase OS=Bos taurus OX=9913 GN=GGCT PE=2 SV=1	ChaC-like protein	glutathione metabolic process//glutathione catabolic process	gamma-glutamylcyclotransferase activity	--	YES	YES
Cluster-2723.1	-7.46661	0.000141	0.0014237	-7.62369	1.96901e-05	0.000264514	protoheme ix farnesyltransferase [Plasmopara halstedii]	--	protoheme IX farnesyltransferase	Protoheme IX farnesyltransferase, mitochondrial OS=Homo sapiens OX=9606 GN=COX10 PE=1 SV=3	UbiA prenyltransferase family//GtrA-like protein	polysaccharide biosynthetic process	transferase activity, transferring alkyl or aryl (other than methyl) groups	integral component of membrane	YES	YES
Cluster-2561.0	-7.46661	0.000141	0.0014237	-7.62369	1.96901e-05	0.000264514	--	--	--	--	--	--	--	--	YES	YES
Cluster-1632.0	-7.46661	0.000141	0.0014237	-7.62369	1.96901e-05	0.000264514	--	--	--	--	IQ calmodulin-binding motif	--	protein binding	--	YES	YES
Cluster-4582.0	-7.46661	0.000141	0.0014237	-7.62369	1.96901e-05	0.000264514	--	--	--	--	MlaA lipoprotein	--	--	membrane	YES	YES
Cluster-684.0	-7.46661	0.000141	0.0014237	-7.62369	1.96901e-05	0.000264514	SKP1-like protein ASK10, partial [Arabidopsis thaliana]	--	S-phase kinase-associated protein 1	S-phase kinase-associated protein 1 OS=Gallus gallus OX=9031 GN=SKP1 PE=2 SV=1	Skp1 family, tetramerisation domain//Skp1 family, dimerisation domain	ubiquitin-dependent protein catabolic process	--	--	YES	YES
Cluster-1971.0	-7.46661	0.000141	0.0014237	-7.62369	1.96901e-05	0.000264514	--	--	--	--	--	--	--	--	YES	YES
Cluster-2596.0	-7.46661	0.000141	0.0014237	-7.62369	1.96901e-05	0.000264514	--	--	--	--	--	--	--	--	YES	YES
Cluster-3499.0	-7.50968	0.000116182	0.00120834	-7.66676	1.59617e-05	0.000220872	--	--	--	--	--	--	--	--	YES	YES
Cluster-3035.0	-7.50968	0.000116182	0.00120834	-7.66676	1.59617e-05	0.000220872	--	--	--	Amyloid-beta-like protein OS=Drosophila melanogaster OX=7227 GN=Appl PE=1 SV=2	--	--	--	--	YES	YES
Cluster-2990.0	-7.50968	0.000116182	0.00120834	-7.66676	1.59617e-05	0.000220872	--	--	--	Esterase E4 OS=Myzus persicae OX=13164 PE=1 SV=1	--	--	--	--	YES	YES
Cluster-746.0	-7.50968	0.000116182	0.00120834	-7.66676	1.59617e-05	0.000220872	--	--	--	BTB/POZ domain-containing protein 6 OS=Mus musculus OX=10090 GN=Btbd6 PE=2 SV=2	--	--	--	--	YES	YES
Cluster-2210.0	-7.50968	0.000116182	0.00120834	-7.66676	1.59617e-05	0.000220872	--	--	--	--	--	--	--	--	YES	YES
Cluster-1384.0	-7.50968	0.000116182	0.00120834	-7.66676	1.59617e-05	0.000220872	hypothetical protein PHAVU_011G128800g [Phaseolus vulgaris]	--	putative transcription factor	Endothelial differentiation-related factor 1 homolog OS=Xenopus laevis OX=8355 GN=edf1 PE=2 SV=1	--	--	--	--	YES	YES
Cluster-2664.0	-7.50968	0.000116182	0.00120834	-7.66676	1.59617e-05	0.000220872	predicted protein, partial [Hordeum vulgare subsp. vulgare]	--	--	Cuticle protein 8 OS=Locusta migratoria OX=7004 PE=1 SV=1	Insect cuticle protein	--	structural constituent of cuticle	--	YES	YES
Cluster-1925.0	-7.50968	0.000116182	0.00120834	-7.66676	1.59617e-05	0.000220872	RecName: Full=Profilin; AltName: Full=Minor fruit allergen Mus xp 1; AltName: Allergen=Mus xp 1	--	profilin	Profilin OS=Apis mellifera OX=7460 PE=2 SV=1	Involucrin	keratinocyte differentiation	--	cornified envelope	YES	YES
Cluster-3457.0	-7.50968	0.000116182	0.00120834	-7.66676	1.59617e-05	0.000220872	--	--	--	--	--	--	--	--	YES	YES
Cluster-1637.0	-7.50968	0.000116182	0.00120834	-7.66676	1.59617e-05	0.000220872	hypothetical protein OsI_02453 [Oryza sativa Indica Group]	--	3-hydroxybutyryl-CoA dehydrogenase	Lambda-crystallin homolog OS=Rattus norvegicus OX=10116 GN=Cryl1 PE=1 SV=3	3-hydroxyacyl-CoA dehydrogenase, C-terminal domain//3-hydroxyacyl-CoA dehydrogenase, NAD binding domain	tryptophan metabolic process//benzoate metabolic process//valine catabolic process//oxidation-reduction process//fatty acid metabolic process//isoleucine catabolic process//leucine catabolic process//lysine catabolic process//fatty acid biosynthetic process	oxidoreductase activity//3-hydroxyacyl-CoA dehydrogenase activity	--	YES	YES
Cluster-1363.0	-7.50968	0.000116182	0.00120834	-7.66676	1.59617e-05	0.000220872	predicted protein [Micromonas commoda]	--	diazepam-binding inhibitor (GABA receptor modulator, acyl-CoA-binding protein)	Acyl-CoA-binding protein OS=Oryctolagus cuniculus OX=9986 GN=DBI PE=3 SV=3	Acyl CoA binding protein	--	fatty-acyl-CoA binding	--	YES	YES
Cluster-3157.0	-7.50968	0.000116182	0.00120834	-7.66676	1.59617e-05	0.000220872	hypothetical protein CCR75_005147 [Bremia lactucae]	--	splicing factor, arginine/serine-rich 1	RNA-binding protein 1 OS=Drosophila melanogaster OX=7227 GN=Rbp1 PE=2 SV=3	RNA recognition motif//RNA recognition motif. (a.k.a. RRM, RBD, or RNP domain)	--	nucleic acid binding	--	YES	YES
Cluster-2628.0	-7.50968	0.000116182	0.00120834	-7.66676	1.59617e-05	0.000220872	--	--	--	--	--	--	--	--	YES	YES
Cluster-2235.0	-7.50968	0.000116182	0.00120834	-7.66676	1.59617e-05	0.000220872	hypothetical protein BWQ96_04944 [Gracilariopsis chorda]	--	--	--	Chaperonin 10 Kd subunit	protein folding	--	--	YES	YES
Cluster-2900.0	-7.50968	0.000116182	0.00120834	-7.66676	1.59617e-05	0.000220872	--	--	--	--	--	--	--	--	YES	YES
Cluster-2264.0	-7.5515	9.60621e-05	0.00102512	-7.70858	1.29977e-05	0.000183611	thioredoxin-like protein [Coccomyxa subellipsoidea C-169]	--	peroxiredoxin 5, atypical 2-Cys peroxiredoxin	Peroxiredoxin-5, mitochondrial OS=Homo sapiens OX=9606 GN=PRDX5 PE=1 SV=4	Redoxin//AhpC/TSA family	oxidation-reduction process	antioxidant activity//oxidoreductase activity	--	YES	YES
Cluster-2275.0	-7.5515	9.60621e-05	0.00102512	-7.70858	1.29977e-05	0.000183611	predicted protein [Hordeum vulgare subsp. vulgare]	--	large subunit ribosomal protein L7e	60S ribosomal protein L7 OS=Caenorhabditis elegans OX=6239 GN=rpl-7 PE=3 SV=1	--	--	--	--	YES	YES
Cluster-2359.0	-7.5515	9.60621e-05	0.00102512	-7.70858	1.29977e-05	0.000183611	--	--	--	Thymosin beta OS=Caenorhabditis elegans OX=6239 GN=tth-1 PE=1 SV=2	U4/U6.U5 small nuclear ribonucleoproteins//WH2 motif//Thymosin beta-4 family	actin filament organization//RNA splicing	actin binding//actin monomer binding	--	YES	YES
Cluster-2138.0	-7.5515	9.60621e-05	0.00102512	-7.70858	1.29977e-05	0.000183611	conserved hypothetical protein [Albugo laibachii Nc14]	--	--	Transformer-2 protein homolog beta OS=Mus musculus OX=10090 GN=Tra2b PE=1 SV=1	RNA recognition motif. (a.k.a. RRM, RBD, or RNP domain)	--	nucleic acid binding	--	YES	YES
Cluster-1549.0	-7.5515	9.60621e-05	0.00102512	-7.70858	1.29977e-05	0.000183611	--	--	--	Basement membrane-specific heparan sulfate proteoglycan core protein OS=Homo sapiens OX=9606 GN=HSPG2 PE=1 SV=4	Phosphatidate cytidylyltransferase, mitochondrial	cardiolipin biosynthetic process//glycerolipid metabolic process//phospholipid biosynthetic process	phosphatidate cytidylyltransferase activity	--	YES	YES
Cluster-2738.0	-7.5515	9.60621e-05	0.00102512	-7.70858	1.29977e-05	0.000183611	glycogen phosphorylase [Klebsormidium nitens]	--	glycogen phosphorylase	Glycogen phosphorylase OS=Drosophila melanogaster OX=7227 GN=GlyP PE=2 SV=2	Carbohydrate phosphorylase	carbohydrate metabolic process	glycogen phosphorylase activity	--	YES	YES
Cluster-2580.0	-7.5515	9.60621e-05	0.00102512	-7.70858	1.29977e-05	0.000183611	--	--	--	--	--	--	--	--	YES	YES
Cluster-1198.0	-7.59214	7.96925e-05	0.000870629	-7.74922	1.06301e-05	0.000153109	--	--	--	Heterogeneous nuclear ribonucleoprotein K OS=Gallus gallus OX=9031 GN=HNRNPK PE=2 SV=1	KH domain//NusA-like KH domain//KH domain	--	RNA binding	--	YES	YES
Cluster-1375.0	-7.59214	7.96925e-05	0.000870629	-7.74922	1.06301e-05	0.000153109	glucose-6-phosphate isomerase [Chrysochromulina tobinii]	Pilularia globulifera voucher RBGE 20040025 A (E) pgiC-like (pgiC) mRNA, partial sequence	glucose-6-phosphate isomerase	Glucose-6-phosphate isomerase OS=Drosophila melanogaster OX=7227 GN=Pgi PE=2 SV=2	Phosphoglucose isomerase	gluconeogenesis//glycolytic process//sucrose metabolic process//starch metabolic process//pentose-phosphate shunt	glucose-6-phosphate isomerase activity	--	YES	YES
Cluster-2238.0	-7.59214	7.96925e-05	0.000870629	-7.74922	1.06301e-05	0.000153109	predicted protein [Hordeum vulgare subsp. vulgare]	--	--	Cuticle protein 8 OS=Locusta migratoria OX=7004 PE=1 SV=1	Insect cuticle protein	--	structural constituent of cuticle	--	YES	YES
Cluster-2236.0	-7.59214	7.96925e-05	0.000870629	-7.74922	1.06301e-05	0.000153109	60S ribosomal protein L10 [Cyanidioschyzon merolae strain 10D]	Phytopythium helicoides gene for ribosomal protein L10, partial cds, strain: CBS 286.31TA1	large subunit ribosomal protein L10e	60S ribosomal protein L10-like OS=Macaca fascicularis OX=9541 GN=RPL10L PE=2 SV=1	Ribosomal protein L16p/L10e	ribosome biogenesis//translation	structural constituent of ribosome	ribosome	YES	YES
Cluster-1825.0	-7.59214	7.96925e-05	0.000870629	-7.74922	1.06301e-05	0.000153109	--	--	--	--	Death effector domain//Transcription initiation factor IIF, alpha subunit (TFIIF-alpha)	regulation of apoptotic process//positive regulation of transcription elongation from RNA polymerase II promoter//transcription initiation from RNA polymerase II promoter	DNA binding//protein binding	nucleus	YES	YES
Cluster-2765.0	-7.59214	7.96925e-05	0.000870629	-7.74922	1.06301e-05	0.000153109	--	--	--	--	--	--	--	--	YES	YES
Cluster-1071.1	-7.59214	7.96925e-05	0.000870629	-7.74922	1.06301e-05	0.000153109	--	--	--	--	--	--	--	--	YES	YES
Cluster-3176.0	-7.59214	7.96925e-05	0.000870629	-7.74922	1.06301e-05	0.000153109	pyruvate carboxylase [Emiliania huxleyi CCMP1516]	--	pyruvate carboxylase	Pyruvate carboxylase 1 OS=Caenorhabditis elegans OX=6239 GN=pyc-1 PE=1 SV=1	Uroporphyrinogen decarboxylase (URO-D)//HMGL-like	porphyrin-containing compound biosynthetic process//chlorophyll metabolic process	uroporphyrinogen decarboxylase activity//catalytic activity	--	YES	YES
Cluster-2493.0	-7.63167	6.63278e-05	0.000743487	-7.78875	8.73014e-06	0.000128917	beta-glucuronidase [Arabidopsis thaliana]	--	beta-galactosidase	Beta-glucuronidase OS=Mus musculus OX=10090 GN=Gusb PE=1 SV=2	Beta-galactosidase//Glycosyl hydrolases family 2, TIM barrel domain	glycosphingolipid metabolic process//glycosaminoglycan catabolic process//glycerolipid metabolic process//galactose metabolic process//carbohydrate metabolic process	beta-galactosidase activity//hydrolase activity, hydrolyzing O-glycosyl compounds	beta-galactosidase complex	YES	YES
Cluster-3300.0	-7.63167	6.63278e-05	0.000743487	-7.78875	8.73014e-06	0.000128917	--	--	--	--	--	--	--	--	YES	YES
Cluster-1010.0	-7.63167	6.63278e-05	0.000743487	-7.78875	8.73014e-06	0.000128917	--	--	--	--	--	--	--	--	YES	YES
Cluster-1351.0	-7.63167	6.63278e-05	0.000743487	-7.78875	8.73014e-06	0.000128917	--	--	--	--	--	--	--	--	YES	YES
Cluster-2572.0	-7.63167	6.63278e-05	0.000743487	-7.78875	8.73014e-06	0.000128917	--	--	--	Cytochrome c oxidase subunit 6A1, mitochondrial OS=Rattus norvegicus OX=10116 GN=Cox6a1 PE=1 SV=2	Cytochrome c oxidase subunit VIa	mitochondrial electron transport, cytochrome c to oxygen	cytochrome-c oxidase activity	mitochondrial inner membrane//respiratory chain complex IV//mitochondrial respiratory chain complex IV	YES	YES
Cluster-2115.0	-7.63167	6.63278e-05	0.000743487	-7.78875	8.73014e-06	0.000128917	ribose-phosphate pyrophosphokinase 2-like [Quercus suber]	Ceraceosorus guamensis phosphoribosyl pyrophosphokinase (IE81DRAFT_319133), mRNA	ribose-phosphate pyrophosphokinase	Ribose-phosphate pyrophosphokinase 1 OS=Pongo abelii OX=9601 GN=PRPS1 PE=2 SV=1	Phosphoribosyl transferase domain//Alpha-(1->3)-arabinofuranosyltransferase//Phosphoribosyl synthetase-associated domain//Regulator of G protein signalling-like domain	nucleotide biosynthetic process//nucleoside metabolic process//pentose-phosphate shunt//purine nucleobase metabolic process//regulation of GTPase activity	ribose phosphate diphosphokinase activity//magnesium ion binding//Rho guanyl-nucleotide exchange factor activity//transferase activity	cytoplasm	YES	YES
Cluster-2400.0	-7.63167	6.63278e-05	0.000743487	-7.78875	8.73014e-06	0.000128917	--	--	--	--	--	--	--	--	YES	YES
Cluster-1732.0	-7.63167	6.63278e-05	0.000743487	-7.78875	8.73014e-06	0.000128917	--	--	--	Calponin homolog OV9M OS=Onchocerca volvulus OX=6282 PE=2 SV=2	--	--	--	--	YES	YES
Cluster-3145.0	-7.63167	6.63278e-05	0.000743487	-7.78875	8.73014e-06	0.000128917	--	--	MFS transporter, ACS family, solute carrier family 17 (sodium-dependent inorganic phosphate cotransporter), other	Putative inorganic phosphate cotransporter OS=Drosophila ananassae OX=7217 GN=Picot PE=3 SV=1	Major Facilitator Superfamily//VIT family	manganese ion transport//transmembrane transport//cellular manganese ion homeostasis	manganese ion transmembrane transporter activity//transmembrane transporter activity	--	YES	YES
Cluster-3517.0	-7.67015	5.53793e-05	0.000636048	-7.82722	7.19872e-06	0.000108673	--	--	--	--	--	--	--	--	YES	YES
Cluster-3565.1	-7.67015	5.53793e-05	0.000636048	-7.82722	7.19872e-06	0.000108673	--	--	--	46 kDa FK506-binding nuclear protein OS=Spodoptera frugiperda OX=7108 GN=FKBP46 PE=2 SV=1	Presenilin//Cwf15/Cwc15 cell cycle control protein	protein processing//mRNA splicing, via spliceosome	aspartic-type endopeptidase activity	integral component of membrane//spliceosomal complex	YES	YES
Cluster-3019.0	-7.67015	5.53793e-05	0.000636048	-7.82722	7.19872e-06	0.000108673	26S proteasome non-ATPase regulatory subunit 4 homolog isoform X2 [Manihot esculenta]	--	26S proteasome regulatory subunit N10	26S proteasome non-ATPase regulatory subunit 4 OS=Bos taurus OX=9913 GN=PSMD4 PE=2 SV=1	--	--	--	--	YES	YES
Cluster-2280.0	-7.67015	5.53793e-05	0.000636048	-7.82722	7.19872e-06	0.000108673	--	--	--	--	--	--	--	--	YES	YES
Cluster-952.0	-7.67015	5.53793e-05	0.000636048	-7.82722	7.19872e-06	0.000108673	--	--	--	Proton-coupled amino acid transporter 4 OS=Mus musculus OX=10090 GN=Slc36a4 PE=2 SV=1	--	--	--	--	YES	YES
Cluster-2794.0	-7.67015	5.53793e-05	0.000636048	-7.82722	7.19872e-06	0.000108673	40S ribosomal protein S3a [Pythium insidiosum]	Saprolegnia diclina VS20 40S ribosomal protein S3a-2 mRNA	small subunit ribosomal protein S3Ae	40S ribosomal protein S3a OS=Caenorhabditis briggsae OX=6238 GN=rps-1 PE=3 SV=1	Partial alpha/beta-hydrolase lipase region//Ribosomal S3Ae family	lipid metabolic process//ribosome biogenesis//translation	structural constituent of ribosome	ribosome	YES	YES
Cluster-1545.0	-7.67015	5.53793e-05	0.000636048	-7.82722	7.19872e-06	0.000108673	hypothetical protein THAOC_34609 [Thalassiosira oceanica]	--	glycerol-3-phosphate dehydrogenase	Glycerol-3-phosphate dehydrogenase, mitochondrial OS=Bos taurus OX=9913 GN=GPD2 PE=2 SV=1	EF-hand domain//EF hand//EF hand//Vps16, C-terminal region//EF-hand domain pair//Organelle biogenesis, Muted-like protein	intracellular protein transport	calcium ion binding	transport vesicle//cytoplasm//BLOC-1 complex	YES	YES
Cluster-2032.0	-7.67015	5.53793e-05	0.000636048	-7.82722	7.19872e-06	0.000108673	--	--	--	--	DDHD domain//Transcription factor IIA, alpha/beta subunit	transcription initiation from RNA polymerase II promoter	metal ion binding	transcription factor TFIIA complex	YES	YES
Cluster-3320.0	-7.67015	5.53793e-05	0.000636048	-7.82722	7.19872e-06	0.000108673	carboxypeptidase SOL1 isoform X6 [Amborella trichopoda]	--	--	Carboxypeptidase E OS=Caenorhabditis elegans OX=6239 GN=egl-21 PE=1 SV=1	Zinc carboxypeptidase	proteolysis	zinc ion binding//metallocarboxypeptidase activity	--	YES	YES
Cluster-2050.0	-7.70762	4.63806e-05	0.000546718	-7.8647	5.95901e-06	9.1519e-05	--	--	--	Integral membrane protein 2B OS=Bos taurus OX=9913 GN=ITM2B PE=2 SV=1	--	--	--	--	YES	YES
Cluster-15809.12175	-7.70762	4.63806e-05	0.000546718	-7.8647	5.95901e-06	9.1519e-05	--	--	--	ATP synthase subunit a OS=Caenorhabditis briggsae OX=6238 GN=atp6 PE=3 SV=2	--	--	--	--	YES	YES
Cluster-2629.0	-7.70762	4.63806e-05	0.000546718	-7.8647	5.95901e-06	9.1519e-05	chitinase [Micractinium conductrix]	--	--	--	Chitin binding Peritrophin-A domain//Dyp-type peroxidase family	oxidation-reduction process//obsolete peroxidase reaction//response to oxidative stress	peroxidase activity//heme binding//chitin binding	extracellular region	YES	YES
Cluster-2785.0	-7.70762	4.63806e-05	0.000546718	-7.8647	5.95901e-06	9.1519e-05	Ketoacyl-CoA reductase [Klebsormidium nitens]	--	17beta-estradiol 17-dehydrogenase / very-long-chain 3-oxoacyl-CoA reductase	Inactive hydroxysteroid dehydrogenase-like protein 1 OS=Bos taurus OX=9913 GN=HSDL1 PE=2 SV=1	NAD dependent epimerase/dehydratase family//Peptide methionine sulfoxide reductase//Saccharopine dehydrogenase NADP binding domain	oxidation-reduction process//cellular protein modification process	obsolete coenzyme binding//catalytic activity//oxidoreductase activity//peptide-methionine (S)-S-oxide reductase activity	--	YES	YES
Cluster-866.0	-7.74415	3.89605e-05	0.000470144	-7.90122	4.95128e-06	7.74901e-05	biliverdin reductase / flavin reductase [Fistulifera solaris]	--	--	Flavin reductase (NADPH) OS=Homo sapiens OX=9606 GN=BLVRB PE=1 SV=3	3-beta hydroxysteroid dehydrogenase/isomerase family//NAD dependent epimerase/dehydratase family	androgen metabolic process//C21-steroid hormone metabolic process//estrogen metabolic process//oxidation-reduction process//steroid biosynthetic process	obsolete coenzyme binding//oxidoreductase activity, acting on the CH-OH group of donors, NAD or NADP as acceptor//catalytic activity//3-beta-hydroxy-delta5-steroid dehydrogenase activity	--	YES	YES
Cluster-1007.0	-7.74415	3.89605e-05	0.000470144	-7.90122	4.95128e-06	7.74901e-05	Acetyl-CoA carboxylase [Ectocarpus siliculosus]	--	acetyl-CoA carboxylase / biotin carboxylase 1	Acetyl-CoA carboxylase 1 OS=Rattus norvegicus OX=10116 GN=Acaca PE=1 SV=1	--	--	--	--	YES	YES
Cluster-2111.0	-7.74415	3.89605e-05	0.000470144	-7.90122	4.95128e-06	7.74901e-05	--	--	--	--	--	--	--	--	YES	YES
Cluster-1920.0	-7.74415	3.89605e-05	0.000470144	-7.90122	4.95128e-06	7.74901e-05	hypothetical protein CHLRE_05g248650v5 [Chlamydomonas reinhardtii]	--	--	--	ABC transporter C-terminal domain//Basic region leucine zipper//PCRF domain//Nucleopolyhedrovirus P10 protein//RNA polymerase II transcription mediator complex subunit 9	regulation of transcription, DNA-templated//translational termination//regulation of transcription by RNA polymerase II	DNA-binding transcription factor activity//DNA binding//transcription coregulator activity	transcription regulator complex//viral capsid//mediator complex	YES	YES
Cluster-2557.0	-7.74415	3.89605e-05	0.000470144	-7.90122	4.95128e-06	7.74901e-05	--	--	--	Fatty acid-binding protein, muscle OS=Locusta migratoria OX=7004 PE=1 SV=2	Vitamin A-deficiency (VAD) rat model signalling	spermatogenesis	--	--	YES	YES
Cluster-2863.0	-7.74415	3.89605e-05	0.000470144	-7.90122	4.95128e-06	7.74901e-05	40S ribosomal protein S28 [Gracilariopsis chorda]	--	small subunit ribosomal protein S28e	40S ribosomal protein S28 OS=Drosophila melanogaster OX=7227 GN=RpS28b PE=1 SV=2	Ribosomal protein S28e	ribosome biogenesis//translation	structural constituent of ribosome	ribosome	YES	YES
Cluster-2870.0	-7.74415	3.89605e-05	0.000470144	-7.90122	4.95128e-06	7.74901e-05	--	--	--	--	--	--	--	--	YES	YES
Cluster-1598.0	-7.74415	3.89605e-05	0.000470144	-7.90122	4.95128e-06	7.74901e-05	PREDICTED: cytosolic sulfotransferase 16-like [Gossypium arboreum]	--	--	Luciferin sulfotransferase OS=Photinus pyralis OX=7054 GN=LST PE=1 SV=1	Sulfotransferase domain	--	sulfotransferase activity	--	YES	YES
Cluster-2524.0	-7.74415	3.89605e-05	0.000470144	-7.90122	4.95128e-06	7.74901e-05	NADH dehydrogenase [ubiquinone] iron-sulfur protein 8-A, mitochondrial [Malus domestica]	PREDICTED: Eucalyptus grandis NADH dehydrogenase [ubiquinone] iron-sulfur protein 8-A, mitochondrial (LOC104418463), mRNA	NADH dehydrogenase (ubiquinone) Fe-S protein 8	NADH dehydrogenase [ubiquinone] iron-sulfur protein 8, mitochondrial OS=Mus musculus OX=10090 GN=Ndufs8 PE=1 SV=1	c-SKI Smad4 binding domain	--	SMAD binding	--	YES	YES
Cluster-3262.0	-7.74415	3.89605e-05	0.000470144	-7.90122	4.95128e-06	7.74901e-05	predicted protein [Hordeum vulgare subsp. vulgare]	Hordeum vulgare subsp. vulgare mRNA for predicted protein, complete cds, clone: NIASHv1026F23	--	Proliferation-associated protein 2G4 OS=Homo sapiens OX=9606 GN=PA2G4 PE=1 SV=3	--	--	--	--	YES	YES
Cluster-1742.0	-7.77977	3.28229e-05	0.000402884	-7.93685	4.12886e-06	6.59033e-05	hypothetical protein CBR_g20021 [Chara braunii]	--	translation initiation factor 3 subunit D	Eukaryotic translation initiation factor 3 subunit D OS=Culex quinquefasciatus OX=7176 GN=eIF3-S7 PE=3 SV=1	Eukaryotic translation initiation factor 3 subunit 7 (eIF-3)//NMDA receptor-regulated gene protein 2 C-terminus	regulation of translational initiation	translation initiation factor activity	ribosome//cytoplasm//eukaryotic translation initiation factor 3 complex//transcription elongation factor complex	YES	YES
Cluster-3339.0	-7.77977	3.28229e-05	0.000402884	-7.93685	4.12886e-06	6.59033e-05	PREDICTED: zinc finger A20 and AN1 domain-containing stress-associated protein 6-like isoform X2 [Musa acuminata subsp. malaccensis]	--	--	Zinc finger A20 and AN1 domain-containing stress-associated protein 3 OS=Oryza sativa subsp. japonica OX=39947 GN=SAP3 PE=2 SV=2	AN1-like Zinc finger//A20-like zinc finger	--	zinc ion binding//DNA binding	--	YES	YES
Cluster-2295.0	-7.77977	3.28229e-05	0.000402884	-7.93685	4.12886e-06	6.59033e-05	Gamma-interferon-inducible lysosomal thiol reductase precursor, putative [Theobroma cacao]	--	interferon, gamma-inducible protein 30	GILT-like protein 1 OS=Drosophila melanogaster OX=7227 GN=GILT1 PE=1 SV=1	--	--	--	--	YES	YES
Cluster-1692.0	-7.77977	3.28229e-05	0.000402884	-7.93685	4.12886e-06	6.59033e-05	--	--	--	--	Photosystem II reaction centre I protein (PSII 4.8 kDa protein)//Fanconi anaemia group A protein	interstrand cross-link repair//photosynthesis	--	photosystem II//photosystem II reaction center//Fanconi anaemia nuclear complex//membrane	YES	YES
Cluster-15809.13513	-7.77977	3.28229e-05	0.000402884	-7.93685	4.12886e-06	6.59033e-05	--	--	--	--	--	--	--	--	YES	YES
Cluster-2271.0	-7.77977	3.28229e-05	0.000402884	-7.93685	4.12886e-06	6.59033e-05	--	--	--	Proteoglycan Cow OS=Drosophila melanogaster OX=7227 GN=Cow PE=1 SV=3	Secreted protein acidic and rich in cysteine Ca binding region//EF-hand domain pair//EF hand//EF hand//EF-hand domain	--	calcium ion binding	--	YES	YES
Cluster-2202.0	-7.77977	3.28229e-05	0.000402884	-7.93685	4.12886e-06	6.59033e-05	PREDICTED: aminopeptidase Ey-like [Pyrus x bretschneideri]	--	--	Aminopeptidase N OS=Canis lupus familiaris OX=9615 GN=ANPEP PE=1 SV=2	--	--	--	--	YES	YES
Cluster-15809.3417	-7.77977	3.28229e-05	0.000402884	-7.93685	4.12886e-06	6.59033e-05	hypothetical protein GUITHDRAFT_161527 [Guillardia theta CCMP2712]	--	--	Collagen alpha-2(IV) chain OS=Ascaris suum OX=6253 PE=2 SV=1	Mitochondrial proteolipid//Amelogenin	multicellular organism development	--	collagen-containing extracellular matrix//mitochondrion	YES	YES
Cluster-2661.0	-7.77977	3.28229e-05	0.000402884	-7.93685	4.12886e-06	6.59033e-05	--	--	--	Diacylglycerol kinase theta OS=Mus musculus OX=10090 GN=Dgkq PE=1 SV=1	Phorbol esters/diacylglycerol binding domain (C1 domain)//Ras association (RalGDS/AF-6) domain//Formiminotransferase-cyclodeaminase	signal transduction//cellular metabolic process//intracellular signal transduction	catalytic activity	--	YES	YES
Cluster-5573.0	-7.81454	2.77305e-05	0.000349315	-7.97161	3.45505e-06	5.62668e-05	peptidase S9A, prolyl oligopeptidase [Artemisia annua]	PREDICTED: Lactuca sativa prolyl endopeptidase-like (LOC111914318), transcript variant X3, mRNA	prolyl oligopeptidase	Prolyl endopeptidase OS=Homo sapiens OX=9606 GN=PREP PE=1 SV=2	Prolyl oligopeptidase, N-terminal beta-propeller domain//Prolyl oligopeptidase family	proteolysis	serine-type peptidase activity//serine-type exopeptidase activity//serine-type endopeptidase activity	--	YES	YES
Cluster-1789.0	-7.81454	2.77305e-05	0.000349315	-7.97161	3.45505e-06	5.62668e-05	--	--	--	Alpha-tocopherol transfer protein-like OS=Homo sapiens OX=9606 GN=TTPAL PE=1 SV=2	--	--	--	--	YES	YES
Cluster-2287.0	-7.81454	2.77305e-05	0.000349315	-7.97161	3.45505e-06	5.62668e-05	Short-chain dehydrogenase/reductase domain containing hypothetical protein [Phytophthora palmivora var. palmivora]	--	dihydropteridine reductase	Dihydropteridine reductase OS=Rattus norvegicus OX=10116 GN=Qdpr PE=1 SV=1	NAD dependent epimerase/dehydratase family	--	obsolete coenzyme binding//catalytic activity	--	YES	YES
Cluster-2729.0	-7.81454	2.77305e-05	0.000349315	-7.97161	3.45505e-06	5.62668e-05	uncharacterized protein [Blastocystis hominis]	--	hexokinase	Hexokinase type 2 OS=Drosophila melanogaster OX=7227 GN=Hex-t2 PE=2 SV=4	Hexokinase//Adenoviral fibre protein (knob domain)	carbohydrate metabolic process//virion attachment to host cell	phosphotransferase activity, alcohol group as acceptor//ATP binding	viral capsid	YES	YES
Cluster-3454.0	-7.81454	2.77305e-05	0.000349315	-7.97161	3.45505e-06	5.62668e-05	nucleolar protein 56-like isoform X2 [Helianthus annuus]	--	nucleolar protein 56	Nucleolar protein 56 OS=Bos taurus OX=9913 GN=NOP56 PE=2 SV=1	--	--	--	--	YES	YES
Cluster-1678.0	-7.81454	2.77305e-05	0.000349315	-7.97161	3.45505e-06	5.62668e-05	UTP--glucose-1-phosphate uridylyltransferase [Galdieria sulphuraria]	--	UTP--glucose-1-phosphate uridylyltransferase	UTP--glucose-1-phosphate uridylyltransferase OS=Mus musculus OX=10090 GN=Ugp2 PE=1 SV=3	UTP--glucose-1-phosphate uridylyltransferase	--	uridylyltransferase activity	--	YES	YES
Cluster-2729.1	-7.81454	2.77305e-05	0.000349315	-7.97161	3.45505e-06	5.62668e-05	hypothetical protein DCAR_022962 [Daucus carota subsp. sativus]	--	hexokinase	Hexokinase type 2 OS=Drosophila melanogaster OX=7227 GN=Hex-t2 PE=2 SV=4	Hexokinase//Hexokinase	carbohydrate metabolic process	ATP binding//phosphotransferase activity, alcohol group as acceptor	--	YES	YES
Cluster-1976.0	-7.81454	2.77305e-05	0.000349315	-7.97161	3.45505e-06	5.62668e-05	solute carrier family 2, facilitated glucose transporter member 8 [Zea mays]	--	MFS transporter, SP family, solute carrier family 2 (facilitated glucose transporter), member 8	Facilitated trehalose transporter Tret1 OS=Anopheles gambiae OX=7165 GN=Tret1 PE=1 SV=3	Sugar (and other) transporter	transmembrane transport	transmembrane transporter activity	integral component of membrane	YES	YES
Cluster-996.0	-7.84849	2.34929e-05	0.000302864	-8.00556	2.90095e-06	4.79902e-05	--	--	small ubiquitin-related modifier	Small ubiquitin-related modifier OS=Caenorhabditis elegans OX=6239 GN=smo-1 PE=1 SV=1	Ubiquitin family//Hedgehog amino-terminal signalling domain	cell-cell signaling	protein binding	--	YES	YES
Cluster-1683.0	-7.84849	2.34929e-05	0.000302864	-8.00556	2.90095e-06	4.79902e-05	aminoglycoside phosphotransferase domain-containing protein 1-like protein [Chrysochromulina tobinii]	--	--	Hydroxylysine kinase OS=Danio rerio OX=7955 GN=hykk PE=2 SV=1	--	--	--	--	YES	YES
Cluster-1893.0	-7.84849	2.34929e-05	0.000302864	-8.00556	2.90095e-06	4.79902e-05	T-complex protein 1 subunit delta, partial [Mucuna pruriens]	--	T-complex protein 1 subunit delta	T-complex protein 1 subunit delta OS=Ochlerotatus triseriatus OX=7162 PE=2 SV=1	TCP-1/cpn60 chaperonin family	--	ATP binding	--	YES	YES
Cluster-3182.0	-7.84849	2.34929e-05	0.000302864	-8.00556	2.90095e-06	4.79902e-05	hypothetical protein A4A49_20877 [Nicotiana attenuata]	--	xylulokinase	Xylulose kinase OS=Bos taurus OX=9913 GN=XYLB PE=2 SV=1	FGGY family of carbohydrate kinases, C-terminal domain//FGGY family of carbohydrate kinases, N-terminal domain	carbohydrate metabolic process	phosphotransferase activity, alcohol group as acceptor	--	YES	YES
Cluster-2701.0	-7.84849	2.34929e-05	0.000302864	-8.00556	2.90095e-06	4.79902e-05	Transcriptional regulator of the PUR family [Klebsormidium nitens]	--	--	Transcriptional activator protein Pur-beta-B OS=Xenopus laevis OX=8355 GN=purb-b PE=2 SV=3	PurA ssDNA and RNA-binding protein	--	purine-rich negative regulatory element binding//RNA polymerase II transcription regulatory region sequence-specific DNA binding	--	YES	YES
Cluster-1803.0	-7.84849	2.34929e-05	0.000302864	-8.00556	2.90095e-06	4.79902e-05	serine hydroxymethyltransferase [Zea mays]	--	glycine hydroxymethyltransferase	Serine hydroxymethyltransferase, cytosolic OS=Oryctolagus cuniculus OX=9986 GN=SHMT1 PE=1 SV=2	Beta-eliminating lyase	cellular amino acid metabolic process	lyase activity	--	YES	YES
Cluster-2641.0	-7.84849	2.34929e-05	0.000302864	-8.00556	2.90095e-06	4.79902e-05	--	--	--	NADH dehydrogenase [ubiquinone] 1 beta subcomplex subunit 8, mitochondrial OS=Pongo abelii OX=9601 GN=NDUFB8 PE=2 SV=1	NADH-ubiquinone oxidoreductase ASHI subunit (CI-ASHI or NDUFB8)	obsolete electron transport//ubiquinone biosynthetic process//sodium ion transport//mitochondrial electron transport, NADH to ubiquinone	NADH dehydrogenase activity//NADH dehydrogenase (ubiquinone) activity	mitochondrion	YES	YES
Cluster-1319.0	-7.84849	2.34929e-05	0.000302864	-8.00556	2.90095e-06	4.79902e-05	predicted protein [Hordeum vulgare subsp. vulgare]	Hordeum vulgare subsp. vulgare mRNA for predicted protein, complete cds, clone: NIASHv1040A08	--	Importin subunit alpha-6 OS=Homo sapiens OX=9606 GN=KPNA5 PE=1 SV=2	Retinoblastoma-associated protein B domain//U1 zinc finger//SeqA protein C-terminal domain//Armadillo/beta-catenin-like repeat//HEAT repeat	regulation of cell cycle	zinc ion binding//protein binding//DNA binding	nucleus	YES	YES
Cluster-2932.1	-7.84849	2.34929e-05	0.000302864	-8.00556	2.90095e-06	4.79902e-05	Methylmalonate-semialdehyde dehydrogenase [Corchorus olitorius]	Wickerhamomyces anomalus NRRL Y-366-8 hypothetical protein partial mRNA	malonate-semialdehyde dehydrogenase (acetylating) / methylmalonate-semialdehyde dehydrogenase	Probable methylmalonate-semialdehyde dehydrogenase [acylating], mitochondrial OS=Anopheles gambiae OX=7165 GN=AGAP002499 PE=3 SV=2	Aldehyde dehydrogenase family	oxidation-reduction process	oxidoreductase activity	--	YES	YES
Cluster-1991.0	-7.84849	2.34929e-05	0.000302864	-8.00556	2.90095e-06	4.79902e-05	ADP-ribosylation factor 1 [Solanum tuberosum]	Hyphopichia burtonii isolate makgeolli chromosome 6	ADP-ribosylation factor 1	ADP-ribosylation factor 1 OS=Drosophila melanogaster OX=7227 GN=Arf79F PE=1 SV=2	6-phosphofructo-2-kinase//Ras family//ADP-ribosylation factor family//G-protein alpha subunit//50S ribosome-binding GTPase//Gtr1/RagA G protein conserved region	G protein-coupled receptor signaling pathway//fructose metabolic process//mannose metabolic process	G-protein beta/gamma-subunit complex binding//GTPase activity//ATP binding//GTP binding//guanyl nucleotide binding//6-phosphofructo-2-kinase activity	--	YES	YES
Cluster-1755.1	-7.88165	1.99562e-05	0.000263439	-8.03873	2.44365e-06	4.13563e-05	glycerol-3-phosphate dehydrogenase [NAD(+)] isoform X1 [Elaeis guineensis]	Debaryomyces fabryi hypothetical protein (AC631_02607), partial mRNA	glycerol-3-phosphate dehydrogenase (NAD+)	Glycerol-3-phosphate dehydrogenase [NAD(+)], cytoplasmic OS=Drosophila kanekoi OX=50033 GN=Gpdh1 PE=3 SV=3	NAD-dependent glycerol-3-phosphate dehydrogenase C-terminus//Poxvirus Late Transcription Factor VLTF3 like	glycerolipid metabolic process//oxidation-reduction process//carbohydrate metabolic process//regulation of viral transcription//glycerol-3-phosphate metabolic process	glycerol-3-phosphate dehydrogenase [NAD+] activity	glycerol-3-phosphate dehydrogenase complex	YES	YES
Cluster-1307.0	-7.88165	1.99562e-05	0.000263439	-8.03873	2.44365e-06	4.13563e-05	--	--	--	--	--	--	--	--	YES	YES
Cluster-2680.0	-7.88165	1.99562e-05	0.000263439	-8.03873	2.44365e-06	4.13563e-05	lipoamide dehydrogenase [Chondrus crispus]	--	dihydrolipoamide dehydrogenase	Dihydrolipoyl dehydrogenase, mitochondrial OS=Sus scrofa OX=9823 GN=DLD PE=1 SV=1	Pyridine nucleotide-disulphide oxidoreductase//Pyridine nucleotide-disulphide oxidoreductase, dimerisation domain	oxidation-reduction process//cell redox homeostasis	oxidoreductase activity	--	YES	YES
Cluster-3078.0	-7.88165	1.99562e-05	0.000263439	-8.03873	2.44365e-06	4.13563e-05	putative Sec61/secY [Ectocarpus siliculosus]	Rhizophagus irregularis DAOM 181602=DAOM 197198 transport protein Sec61, alpha subunit (GLOIN_2v1541997), mRNA	protein transport protein SEC61 subunit alpha	Protein transport protein Sec61 subunit alpha OS=Dissostichus mawsoni OX=36200 GN=sec61a PE=2 SV=3	SecY translocase	protein transport	--	membrane	YES	YES
Cluster-1175.0	-7.88165	1.99562e-05	0.000263439	-8.03873	2.44365e-06	4.13563e-05	hypothetical protein AMTR_s00003p00271590 [Amborella trichopoda]	--	--	Phosphatidylethanolamine-binding protein homolog F40A3.3 OS=Caenorhabditis elegans OX=6239 GN=F40A3.3 PE=3 SV=1	--	--	--	--	YES	YES
Cluster-2207.0	-7.88165	1.99562e-05	0.000263439	-8.03873	2.44365e-06	4.13563e-05	--	--	--	NADH dehydrogenase [ubiquinone] 1 beta subcomplex subunit 5, mitochondrial OS=Macaca fascicularis OX=9541 GN=NDUFB5 PE=2 SV=1	--	--	--	--	YES	YES
Cluster-3078.1	-7.88165	1.99562e-05	0.000263439	-8.03873	2.44365e-06	4.13563e-05	protein transporter Sec61 subunit alpha [Saprolegnia diclina VS20]	PREDICTED: Arachis ipaensis protein transport protein Sec61 subunit alpha (LOC107612941), mRNA	protein transport protein SEC61 subunit alpha	Protein transport protein Sec61 subunit alpha isoform 2 OS=Mus musculus OX=10090 GN=Sec61a2 PE=2 SV=3	SecY translocase	protein transport	--	membrane	YES	YES
Cluster-3218.0	-7.88165	1.99562e-05	0.000263439	-8.03873	2.44365e-06	4.13563e-05	predicted protein [Hordeum vulgare subsp. vulgare]	Hordeum vulgare subsp. vulgare mRNA for predicted protein, complete cds, clone: NIASHv3119A23	heat shock 70kDa protein 4	Heat shock 70 kDa protein 4L OS=Mus musculus OX=10090 GN=Hspa4l PE=1 SV=2	SF-assemblin/beta giardin	--	structural constituent of cytoskeleton	cytoskeleton	YES	YES
Cluster-2583.0	-7.88165	1.99562e-05	0.000263439	-8.03873	2.44365e-06	4.13563e-05	PREDICTED: T-complex protein 1 subunit eta [Camelina sativa]	Rhizopus microsporus ATCC 52813 hypothetical protein (RHIMIDRAFT_30606), mRNA	T-complex protein 1 subunit eta	T-complex protein 1 subunit eta OS=Gallus gallus OX=9031 GN=CCT7 PE=1 SV=1	TCP-1/cpn60 chaperonin family	--	ATP binding	--	YES	YES
Cluster-3256.0	-7.88165	1.99562e-05	0.000263439	-8.03873	2.44365e-06	4.13563e-05	--	--	--	Sodium/potassium-transporting ATPase subunit beta-2 OS=Drosophila melanogaster OX=7227 GN=nrv2 PE=1 SV=2	Sodium / potassium ATPase beta chain	potassium ion transport//sodium ion transport	--	sodium:potassium-exchanging ATPase complex	YES	YES
Cluster-1299.0	-7.88165	1.99562e-05	0.000263439	-8.03873	2.44365e-06	4.13563e-05	enoyl-CoA hydratase, mitochondrial precursor [Pythium insidiosum]	--	--	Enoyl-CoA hydratase, mitochondrial OS=Mus musculus OX=10090 GN=Echs1 PE=1 SV=1	Peptidase family S49//Enoyl-CoA hydratase/isomerase//Enoyl-CoA hydratase/isomerase	proteolysis//beta-alanine metabolic process//leucine catabolic process//isoleucine catabolic process//valine catabolic process	catalytic activity//3-hydroxyisobutyryl-CoA hydrolase activity//peptidase activity	--	YES	YES
Cluster-2768.0	-7.91407	1.69962e-05	0.000229414	-8.07115	2.06491e-06	3.56276e-05	succinate dehydrogenase [ubiquinone] iron-sulfur subunit, mitochondrial [Quercus suber]	--	succinate dehydrogenase (ubiquinone) iron-sulfur subunit	Succinate dehydrogenase [ubiquinone] iron-sulfur subunit, mitochondrial OS=Drosophila melanogaster OX=7227 GN=SdhB PE=2 SV=2	2Fe-2S iron-sulfur cluster binding domain//2Fe-2S iron-sulfur cluster binding domain	obsolete electron transport	iron-sulfur cluster binding//electron transfer activity	--	YES	YES
Cluster-1298.0	-7.91407	1.69962e-05	0.000229414	-8.07115	2.06491e-06	3.56276e-05	inorganic pyrophosphatase-like [Quercus suber]	Saccharomycopsis malanga strain KCN26 chromosome 1	inorganic pyrophosphatase	Inorganic pyrophosphatase OS=Drosophila melanogaster OX=7227 GN=Nurf-38 PE=1 SV=3	Herpesvirus large structural phosphoprotein UL32//Inorganic pyrophosphatase//Bunyavirus nucleocapsid (N) protein//Chromosome segregation protein Csm1/Pcs1	oxidative phosphorylation//phosphate-containing compound metabolic process	structural molecule activity//inorganic diphosphatase activity//protein binding//magnesium ion binding	viral nucleocapsid//cytoplasm	YES	YES
Cluster-1579.0	-7.91407	1.69962e-05	0.000229414	-8.07115	2.06491e-06	3.56276e-05	--	--	--	--	--	--	--	--	YES	YES
Cluster-2397.0	-7.91407	1.69962e-05	0.000229414	-8.07115	2.06491e-06	3.56276e-05	probable phospholipid hydroperoxide glutathione peroxidase [Camellia sinensis]	--	glutathione peroxidase	Phospholipid hydroperoxide glutathione peroxidase OS=Pongo pygmaeus OX=9600 GN=GPX4 PE=2 SV=2	Glutathione peroxidase//Redoxin//AhpC/TSA family	glutathione metabolic process//obsolete peroxidase reaction//response to oxidative stress//oxidation-reduction process	glutathione peroxidase activity//antioxidant activity//oxidoreductase activity	--	YES	YES
Cluster-2614.0	-7.91407	1.69962e-05	0.000229414	-8.07115	2.06491e-06	3.56276e-05	--	--	--	--	--	--	--	--	YES	YES
Cluster-1127.0	-7.91407	1.69962e-05	0.000229414	-8.07115	2.06491e-06	3.56276e-05	--	--	--	--	Cytochrome oxidase c subunit VIII	mitochondrial electron transport, cytochrome c to oxygen	cytochrome-c oxidase activity	respiratory chain complex IV	YES	YES
Cluster-1098.0	-7.91407	1.69962e-05	0.000229414	-8.07115	2.06491e-06	3.56276e-05	hypothetical protein BRADI_2g01430v3 [Brachypodium distachyon]	--	calnexin	Calnexin OS=Canis lupus familiaris OX=9615 GN=CANX PE=1 SV=3	Calreticulin family	protein folding	calcium ion binding//unfolded protein binding	endoplasmic reticulum	YES	YES
Cluster-2839.0	-7.91407	1.69962e-05	0.000229414	-8.07115	2.06491e-06	3.56276e-05	Eukaryotic translation initiation factor 3 subunit [Zostera marina]	--	translation initiation factor 3 subunit H	Eukaryotic translation initiation factor 3 subunit H OS=Bombyx mori OX=7091 PE=2 SV=1	JAB1/Mov34/MPN/PAD-1 ubiquitin protease	--	protein binding	--	YES	YES
Cluster-2732.0	-7.91407	1.69962e-05	0.000229414	-8.07115	2.06491e-06	3.56276e-05	--	--	--	--	AT hook motif	--	DNA binding	--	YES	YES
Cluster-2518.0	-7.91407	1.69962e-05	0.000229414	-8.07115	2.06491e-06	3.56276e-05	--	--	--	--	ATP synthase E chain//DASH complex subunit Spc34//U1 zinc finger//Mediator complex subunit 24 N-terminal	attachment of spindle microtubules to kinetochore//ATP synthesis coupled proton transport	zinc ion binding//proton transmembrane transporter activity	mitochondrial proton-transporting ATP synthase complex, coupling factor F(o)//mediator complex//spindle microtubule//DASH complex	YES	YES
Cluster-2455.0	-7.91407	1.69962e-05	0.000229414	-8.07115	2.06491e-06	3.56276e-05	--	--	--	--	--	--	--	--	YES	YES
Cluster-1097.0	-7.91407	1.69962e-05	0.000229414	-8.07115	2.06491e-06	3.56276e-05	--	--	--	Cytochrome c oxidase subunit 6C OS=Mus musculus OX=10090 GN=Cox6c PE=1 SV=3	--	--	--	--	YES	YES
Cluster-1024.1	-7.94578	1.4512e-05	0.000201741	-8.10286	1.75017e-06	3.07036e-05	quinone oxidoreductase PIG3-like [Physcomitrella patens]	--	--	Synaptic vesicle membrane protein VAT-1 homolog-like OS=Homo sapiens OX=9606 GN=VAT1L PE=1 SV=2	Alcohol dehydrogenase GroES-like domain	oxidation-reduction process	--	--	YES	YES
Cluster-2750.0	-7.94578	1.4512e-05	0.000201741	-8.10286	1.75017e-06	3.07036e-05	eukaryotic translation initiation factor 3 subunit F-like [Chenopodium quinoa]	--	translation initiation factor 3 subunit F	Eukaryotic translation initiation factor 3 subunit F-1 OS=Drosophila virilis OX=7244 GN=eIF3f1 PE=3 SV=1	JAB1/Mov34/MPN/PAD-1 ubiquitin protease	--	protein binding	--	YES	YES
Cluster-1292.0	-7.94578	1.4512e-05	0.000201741	-8.10286	1.75017e-06	3.07036e-05	Calmodulin [Gracilariopsis chorda]	--	calmodulin	Myosin regulatory light chain 2 OS=Caenorhabditis elegans OX=6239 GN=mlc-2 PE=4 SV=1	EF-hand domain pair//Secreted protein acidic and rich in cysteine Ca binding region//EF hand//EF hand//EF-hand domain	--	calcium ion binding	--	YES	YES
Cluster-3347.0	-7.94578	1.4512e-05	0.000201741	-8.10286	1.75017e-06	3.07036e-05	glycerol-3-phosphate dehydrogenase, mitochondrial-like [Quercus suber]	--	glycerol-3-phosphate dehydrogenase	Glycerol-3-phosphate dehydrogenase, mitochondrial OS=Mus musculus OX=10090 GN=Gpd2 PE=1 SV=2	FAD dependent oxidoreductase	oxidation-reduction process	oxidoreductase activity	--	YES	YES
Cluster-2097.0	-7.94578	1.4512e-05	0.000201741	-8.10286	1.75017e-06	3.07036e-05	hypothetical protein PHAVU_009G252600g [Phaseolus vulgaris]	--	cytochrome c oxidase subunit 2	Cytochrome c oxidase subunit 2 OS=Caenorhabditis elegans OX=6239 GN=ctc-2 PE=3 SV=2	Cytochrome C oxidase subunit II, periplasmic domain//Cytochrome C oxidase subunit II, transmembrane domain	electron transport chain//mitochondrial electron transport, cytochrome c to oxygen	copper ion binding//cytochrome-c oxidase activity	membrane//integral component of membrane//respiratory chain complex IV	YES	YES
Cluster-2132.0	-7.94578	1.4512e-05	0.000201741	-8.10286	1.75017e-06	3.07036e-05	peroxiredoxin-6 [Selaginella moellendorffii]	--	peroxiredoxin 6, 1-Cys peroxiredoxin	Peroxiredoxin-6 OS=Homo sapiens OX=9606 GN=PRDX6 PE=1 SV=3	Redoxin//AhpC/TSA family//C-terminal domain of 1-Cys peroxiredoxin	oxidation-reduction process	oxidoreductase activity//antioxidant activity//peroxiredoxin activity	--	YES	YES
Cluster-1716.0	-7.94578	1.4512e-05	0.000201741	-8.10286	1.75017e-06	3.07036e-05	--	--	--	Endocuticle structural glycoprotein SgAbd-8 OS=Schistocerca gregaria OX=7010 PE=1 SV=1	Insect cuticle protein	--	structural constituent of cuticle	--	YES	YES
Cluster-1713.1	-7.94578	1.4512e-05	0.000201741	-8.10286	1.75017e-06	3.07036e-05	Hypothetical protein PINS_002163 [Pythium insidiosum]	--	--	Four and a half LIM domains protein 2 OS=Rattus norvegicus OX=10116 GN=Fhl2 PE=1 SV=1	TNFR/NGFR cysteine-rich region	--	protein binding	--	YES	YES
Cluster-1330.0	-7.94578	1.4512e-05	0.000201741	-8.10286	1.75017e-06	3.07036e-05	protein MRG1-like [Cynara cardunculus var. scolymus]	--	mortality factor 4-like protein 1	Protein MRG2 OS=Arabidopsis thaliana OX=3702 GN=MRG2 PE=1 SV=1	--	--	--	--	YES	YES
Cluster-3420.1	-7.94578	1.4512e-05	0.000201741	-8.10286	1.75017e-06	3.07036e-05	P-type ATPase [Pyropia yezoensis]	--	sodium/potassium-transporting ATPase subunit alpha	Sodium/potassium-transporting ATPase subunit alpha-2 OS=Sus scrofa OX=9823 GN=ATP1A2 PE=1 SV=1	--	--	--	--	YES	YES
Cluster-752.0	-7.97681	1.24215e-05	0.00017594	-8.13389	1.48777e-06	2.66279e-05	--	--	--	NADH dehydrogenase [ubiquinone] 1 beta subcomplex subunit 10 OS=Bombyx mori OX=7091 PE=1 SV=1	--	--	--	--	YES	YES
Cluster-2586.0	-7.97681	1.24215e-05	0.00017594	-8.13389	1.48777e-06	2.66279e-05	UTP--glucose-1-phosphate uridylyltransferase [Gracilariopsis chorda]	--	UTP--glucose-1-phosphate uridylyltransferase	UTP--glucose-1-phosphate uridylyltransferase OS=Mus musculus OX=10090 GN=Ugp2 PE=1 SV=3	UTP--glucose-1-phosphate uridylyltransferase	--	uridylyltransferase activity	--	YES	YES
Cluster-15809.12364	-7.97681	1.24215e-05	0.00017594	-8.13389	1.48777e-06	2.66279e-05	--	--	--	--	--	--	--	--	YES	YES
Cluster-1582.0	-7.97681	1.24215e-05	0.00017594	-8.13389	1.48777e-06	2.66279e-05	prohibitin protein Wph [Triticum aestivum]	Triticum aestivum prohibitin protein Wph mRNA, complete cds	prohibitin 1	Protein l(2)37Cc OS=Drosophila melanogaster OX=7227 GN=l(2)37Cc PE=2 SV=2	--	--	--	--	YES	YES
Cluster-3215.0	-7.97681	1.24215e-05	0.00017594	-8.13389	1.48777e-06	2.66279e-05	--	--	--	Spectrin beta chain OS=Drosophila melanogaster OX=7227 GN=beta-Spec PE=1 SV=2	--	--	--	--	YES	YES
Cluster-2600.0	-8.00718	1.06578e-05	0.00015368	-8.16426	1.26831e-06	2.30344e-05	annexin D5 [Selaginella moellendorffii]	--	--	Annexin B9 OS=Drosophila melanogaster OX=7227 GN=AnxB9 PE=2 SV=2	Phage minor capsid protein 2//Ubiquitin associated domain (UBA)//Annexin	phosphorylation//serine family amino acid metabolic process	protein serine/threonine kinase activity//calcium-dependent phospholipid binding//structural molecule activity//calcium ion binding	--	YES	YES
Cluster-2852.0	-8.00718	1.06578e-05	0.00015368	-8.16426	1.26831e-06	2.30344e-05	--	--	--	--	DNA binding domain of tn916 integrase//Insect cuticle protein	DNA integration	integrase activity//structural constituent of cuticle//DNA binding	--	YES	YES
Cluster-867.0	-8.00718	1.06578e-05	0.00015368	-8.16426	1.26831e-06	2.30344e-05	hypothetical protein GUITHDRAFT_97486, partial [Guillardia theta CCMP2712]	--	glutaredoxin 3	Glutaredoxin-2, mitochondrial OS=Mus musculus OX=10090 GN=Glrx2 PE=1 SV=1	DSBA-like thioredoxin domain//Glutaredoxin//Thioredoxin	obsolete electron transport//cell redox homeostasis	protein disulfide oxidoreductase activity//electron transfer activity	--	YES	YES
Cluster-1318.0	-8.00718	1.06578e-05	0.00015368	-8.16426	1.26831e-06	2.30344e-05	Acyl-protein thioesterase 1 [Gracilariopsis chorda]	--	lysophospholipase II	Acyl-protein thioesterase 1 OS=Pongo abelii OX=9601 GN=LYPLA1 PE=2 SV=1	Esterase PHB depolymerase//alpha/beta hydrolase fold//Cutinase//Prolyl oligopeptidase family//Palmitoyl protein thioesterase//Dienelactone hydrolase family//Lipase (class 3)//Phospholipase/Carboxylesterase	lipid metabolic process//proteolysis	palmitoyl hydrolase activity//hydrolase activity//serine-type peptidase activity	extracellular region	YES	YES
Cluster-1992.0	-8.00718	1.06578e-05	0.00015368	-8.16426	1.26831e-06	2.30344e-05	oligouridylate-binding protein 1-like [Quercus suber]	--	nucleolysin TIA-1/TIAR	Nucleolysin TIAR OS=Homo sapiens OX=9606 GN=TIAL1 PE=1 SV=1	Calcipressin//RNA recognition motif//RNA binding motif//RNA recognition motif. (a.k.a. RRM, RBD, or RNP domain)	calcium-mediated signaling	RNA binding//nucleic acid binding	--	YES	YES
Cluster-1234.0	-8.00718	1.06578e-05	0.00015368	-8.16426	1.26831e-06	2.30344e-05	--	--	--	--	--	--	--	--	YES	YES
Cluster-2110.0	-8.00718	1.06578e-05	0.00015368	-8.16426	1.26831e-06	2.30344e-05	hypothetical protein CBR_g28569 [Chara braunii]	--	translation initiation factor 5	Eukaryotic translation initiation factor 5 OS=Drosophila melanogaster OX=7227 GN=eIF5 PE=1 SV=1	Domain found in IF2B/IF5	translational initiation//regulation of translational initiation	translation initiation factor activity	ribosome	YES	YES
Cluster-2203.0	-8.00718	1.06578e-05	0.00015368	-8.16426	1.26831e-06	2.30344e-05	--	--	--	--	--	--	--	--	YES	YES
Cluster-3194.0	-8.00718	1.06578e-05	0.00015368	-8.16426	1.26831e-06	2.30344e-05	conserved unknown protein [Ectocarpus siliculosus]	--	--	Major facilitator superfamily domain-containing protein 6 OS=Homo sapiens OX=9606 GN=MFSD6 PE=1 SV=2	Nucleoside H+ symporter//Major Facilitator Superfamily//Transglycosylase associated protein	transmembrane transport//nucleoside transport	transmembrane transporter activity//nucleoside transmembrane transporter activity	integral component of membrane	YES	YES
Cluster-2811.0	-8.00718	1.06578e-05	0.00015368	-8.16426	1.26831e-06	2.30344e-05	--	--	--	--	--	--	--	--	YES	YES
Cluster-2283.0	-8.03693	9.16593e-06	0.000134949	-8.19401	1.0842e-06	2.01681e-05	probable ferritin, chloroplast precursor [Cyanidioschyzon merolae strain 10D]	--	ferritin heavy chain	Ferritin subunit OS=Aedes aegypti OX=7159 GN=FERH PE=1 SV=2	Ferritin-like domain	cellular iron ion homeostasis	ferric iron binding	--	YES	YES
Cluster-2371.0	-8.03693	9.16593e-06	0.000134949	-8.19401	1.0842e-06	2.01681e-05	--	--	--	--	ATP synthase regulation	--	--	mitochondrial proton-transporting ATP synthase complex	YES	YES
Cluster-727.0	-8.03693	9.16593e-06	0.000134949	-8.19401	1.0842e-06	2.01681e-05	--	--	--	Fatty-acid and retinol-binding protein 1 OS=Caenorhabditis elegans OX=6239 GN=far-1 PE=3 SV=1	fzo-like conserved region//Spectrin repeat//Flagellar hook-associated protein 2 N-terminus//Nematode fatty acid retinoid binding protein (Gp-FAR-1)//Apolipophorin-III precursor (apoLp-III)//YpeB sporulation	lipid transport//spore germination//mitochondrial fusion	GTPase activity//protein binding//lipid binding	bacterial-type flagellum hook//extracellular region//integral component of membrane//mitochondrial outer membrane	YES	YES
Cluster-1216.0	-8.03693	9.16593e-06	0.000134949	-8.19401	1.0842e-06	2.01681e-05	hypothetical protein F443_12464, partial [Phytophthora parasitica P1569]	--	--	--	--	--	--	--	YES	YES
Cluster-2519.0	-8.03693	9.16593e-06	0.000134949	-8.19401	1.0842e-06	2.01681e-05	nucleolar protein 56 [Jatropha curcas]	--	nucleolar protein 56	Nucleolar protein 56 OS=Macaca fascicularis OX=9541 GN=NOP56 PE=2 SV=1	--	--	--	--	YES	YES
Cluster-2873.0	-8.03693	9.16593e-06	0.000134949	-8.19401	1.0842e-06	2.01681e-05	predicted protein [Hordeum vulgare subsp. vulgare]	Hordeum vulgare subsp. vulgare mRNA for predicted protein, complete cds, clone: NIASHv1005B17	--	--	--	--	--	--	YES	YES
Cluster-880.0	-8.03693	9.16593e-06	0.000134949	-8.19401	1.0842e-06	2.01681e-05	--	--	--	--	Syntaxin 6, N-terminal	Golgi vesicle transport	--	membrane	YES	YES
Cluster-2668.0	-8.03693	9.16593e-06	0.000134949	-8.19401	1.0842e-06	2.01681e-05	--	--	--	Ribonuclease kappa OS=Drosophila melanogaster OX=7227 GN=RNASEK PE=3 SV=1	--	--	--	--	YES	YES
Cluster-1406.0	-8.03693	9.16593e-06	0.000134949	-8.19401	1.0842e-06	2.01681e-05	predicted protein [Hordeum vulgare subsp. vulgare]	--	elongation of very long chain fatty acids protein 4	Elongation of very long chain fatty acids protein AAEL008004 OS=Aedes aegypti OX=7159 GN=AAEL008004 PE=2 SV=2	GNS1/SUR4 family	--	--	integral component of membrane	YES	YES
Cluster-1719.0	-8.06608	7.90087e-06	0.000118506	-8.22315	9.29288e-07	1.75609e-05	mitochondrial pyruvate carrier 4 [Solanum pennellii]	--	--	Mitochondrial pyruvate carrier 2 OS=Homo sapiens OX=9606 GN=MPC2 PE=1 SV=1	Mitochondrial pyruvate carriers	mitochondrial pyruvate transmembrane transport	--	mitochondrial inner membrane	YES	YES
Cluster-1478.0	-8.06608	7.90087e-06	0.000118506	-8.22315	9.29288e-07	1.75609e-05	--	--	--	Circadian clock-controlled protein OS=Drosophila melanogaster OX=7227 GN=anon-3B1.2 PE=2 SV=2	--	--	--	--	YES	YES
Cluster-15809.3980	-8.06608	7.90087e-06	0.000118506	-8.22315	9.29288e-07	1.75609e-05	--	--	--	--	--	--	--	--	YES	YES
Cluster-2573.0	-8.06608	7.90087e-06	0.000118506	-8.22315	9.29288e-07	1.75609e-05	delta-6 elongase [Pyramimonas cordata]	--	--	Elongation of very long chain fatty acids protein OS=Drosophila melanogaster OX=7227 GN=ELOVL PE=2 SV=2	GNS1/SUR4 family//Adenovirus minor core protein PV	--	DNA binding	virion//integral component of membrane	YES	YES
Cluster-3324.0	-8.06608	7.90087e-06	0.000118506	-8.22315	9.29288e-07	1.75609e-05	--	--	--	--	--	--	--	--	YES	YES
Cluster-3043.0	-8.09465	6.82555e-06	0.000104097	-8.25172	7.98568e-07	1.5283e-05	--	--	--	--	--	--	--	--	YES	YES
Cluster-2748.0	-8.09465	6.82555e-06	0.000104097	-8.25172	7.98568e-07	1.5283e-05	hypothetical protein AURANDRAFT_31924 [Aureococcus anophagefferens]	--	--	Aldo-keto reductase family 1 member B1 OS=Bos taurus OX=9913 GN=AKR1B1 PE=1 SV=2	--	--	--	--	YES	YES
Cluster-1287.1	-8.12266	5.90934e-06	9.19618e-05	-8.27974	6.87954e-07	1.33586e-05	serine/threonine-protein phosphatase PP2A catalytic subunit [Quercus suber]	PREDICTED: Durio zibethinus serine/threonine-protein phosphatase PP2A-2 catalytic subunit-like (LOC111302786), transcript variant X2, mRNA	serine/threonine-protein phosphatase 2A catalytic subunit	Serine/threonine-protein phosphatase 2A catalytic subunit alpha isoform OS=Homo sapiens OX=9606 GN=PPP2CA PE=1 SV=1	Calcineurin-like phosphoesterase//Glycosyl hydrolase family 65, N-terminal domain	carbohydrate metabolic process	catalytic activity//hydrolase activity	--	YES	YES
Cluster-2696.0	-8.12266	5.90934e-06	9.19618e-05	-8.27974	6.87954e-07	1.33586e-05	galactose-1-phosphate uridylyltransferase [Galdieria sulphuraria]	--	UDPglucose--hexose-1-phosphate uridylyltransferase	Probable galactose-1-phosphate uridylyltransferase OS=Drosophila melanogaster OX=7227 GN=Galt PE=2 SV=2	Galactose-1-phosphate uridyl transferase, C-terminal domain//Galactose-1-phosphate uridyl transferase, N-terminal domain	nucleotide metabolic process//galactose metabolic process	UDP-glucose:hexose-1-phosphate uridylyltransferase activity	--	YES	YES
Cluster-1740.0	-8.12266	5.90934e-06	9.19618e-05	-8.27974	6.87954e-07	1.33586e-05	catalase [Chattonella marina var. antiqua]	--	--	Catalase OS=Rugosa rugosa OX=8410 GN=cat PE=2 SV=3	Catalase	oxidation-reduction process//tryptophan metabolic process//methane metabolic process//obsolete peroxidase reaction//response to oxidative stress	heme binding//catalase activity	--	YES	YES
Cluster-3481.0	-8.12266	5.90934e-06	9.19618e-05	-8.27974	6.87954e-07	1.33586e-05	--	--	--	--	--	--	--	--	YES	YES
Cluster-2764.0	-8.12266	5.90934e-06	9.19618e-05	-8.27974	6.87954e-07	1.33586e-05	--	--	--	--	--	--	--	--	YES	YES
Cluster-881.0	-8.15014	5.12691e-06	8.09218e-05	-8.30722	5.941e-07	1.17341e-05	hypothetical protein SETIT_7G311400v2 [Setaria italica]	--	calcium-binding protein CML	Troponin C, isoform 2 OS=Caenorhabditis elegans OX=6239 GN=tnc-2 PE=2 SV=1	Gammaherpesvirus capsid protein//EF hand//GatB domain//EF hand//EF-hand domain//Cytoskeletal-regulatory complex EF hand//Trans-activation protein X//EF-hand domain pair	viral genome replication	protein binding//carbon-nitrogen ligase activity, with glutamine as amido-N-donor//calcium ion binding	viral capsid	YES	YES
Cluster-2862.0	-8.15014	5.12691e-06	8.09218e-05	-8.30722	5.941e-07	1.17341e-05	--	--	--	--	--	--	--	--	YES	YES
Cluster-1349.0	-8.15014	5.12691e-06	8.09218e-05	-8.30722	5.941e-07	1.17341e-05	--	--	--	Uncharacterized protein ZK1073.1 OS=Caenorhabditis elegans OX=6239 GN=ZK1073.1 PE=3 SV=1	--	--	--	--	YES	YES
Cluster-3103.0	-8.15014	5.12691e-06	8.09218e-05	-8.30722	5.941e-07	1.17341e-05	PREDICTED: bidirectional sugar transporter SWEET2 [Populus euphratica]	--	solute carrier family 50 (sugar transporter)	Sugar transporter SWEET1 OS=Drosophila melanogaster OX=7227 GN=slv PE=2 SV=1	Sugar efflux transporter for intercellular exchange	--	--	integral component of membrane	YES	YES
Cluster-936.0	-8.17711	4.45722e-06	7.13134e-05	-8.33418	5.14257e-07	1.03105e-05	--	--	--	--	--	--	--	--	YES	YES
Cluster-2754.0	-8.17711	4.45722e-06	7.13134e-05	-8.33418	5.14257e-07	1.03105e-05	alpha-actinin-like protein 1 [Quercus suber]	--	calmodulin	Spectrin alpha chain OS=Drosophila melanogaster OX=7227 GN=alpha-Spec PE=1 SV=2	EF hand//EF hand//EF-hand domain//Spectrin repeat//Secreted protein acidic and rich in cysteine Ca binding region//EF-hand domain pair	--	calcium ion binding//protein binding	--	YES	YES
Cluster-1463.0	-8.17711	4.45722e-06	7.13134e-05	-8.33418	5.14257e-07	1.03105e-05	--	--	--	Cytochrome b-c1 complex subunit 8 OS=Bos taurus OX=9913 GN=UQCRQ PE=1 SV=3	Cytochrome b-c1 complex subunit 8//UcrQ family	oxidative phosphorylation//obsolete electron transport	ubiquinol-cytochrome-c reductase activity	mitochondrial inner membrane//respirasome	YES	YES
Cluster-1715.0	-8.17711	4.45722e-06	7.13134e-05	-8.33418	5.14257e-07	1.03105e-05	--	--	--	--	Photosystem II Pbs27//FAST kinase-like protein, subdomain 1//Apolipophorin-III precursor (apoLp-III)//Domain found in IF2B/IF5	translational initiation//regulation of translational initiation//photosystem II assembly//lipid transport	lipid binding//translation initiation factor activity//protein kinase activity	extracellular region//ribosome	YES	YES
Cluster-2425.0	-8.17711	4.45722e-06	7.13134e-05	-8.33418	5.14257e-07	1.03105e-05	--	--	--	--	--	--	--	--	YES	YES
Cluster-1589.0	-8.20358	3.88277e-06	6.33292e-05	-8.36066	4.46162e-07	9.05037e-06	--	--	--	Putative cuticle collagen 145 OS=Caenorhabditis briggsae OX=6238 GN=col-145 PE=3 SV=2	Nematode cuticle collagen N-terminal domain	--	structural constituent of cuticle	--	YES	YES
Cluster-2338.0	-8.20358	3.88277e-06	6.33292e-05	-8.36066	4.46162e-07	9.05037e-06	--	--	transcription elongation factor B, polypeptide 2	Elongin-B OS=Mus musculus OX=10090 GN=Elob PE=1 SV=1	Ubiquitin family	--	protein binding	--	YES	YES
Cluster-2905.0	-8.20358	3.88277e-06	6.33292e-05	-8.36066	4.46162e-07	9.05037e-06	predicted protein [Hordeum vulgare subsp. vulgare]	--	--	Cuticle protein 8 OS=Locusta migratoria OX=7004 PE=1 SV=1	Insect cuticle protein	--	structural constituent of cuticle	--	YES	YES
Cluster-2182.0	-8.20358	3.88277e-06	6.33292e-05	-8.36066	4.46162e-07	9.05037e-06	Fibrillarin [Coccomyxa subellipsoidea C-169]	PREDICTED: Capsella rubella probable mediator of RNA polymerase II transcription subunit 36b (LOC17875749), mRNA	rRNA 2'-O-methyltransferase fibrillarin	rRNA 2'-O-methyltransferase fibrillarin OS=Drosophila melanogaster OX=7227 GN=Fib PE=2 SV=1	tRNA methyltransferase complex GCD14 subunit//16S rRNA methyltransferase RsmB/F//Fibrillarin	RNA modification//tRNA processing//tRNA methylation//rRNA processing	tRNA (adenine-N1-)-methyltransferase activity//methyltransferase activity//RNA binding	tRNA (m1A) methyltransferase complex	YES	YES
Cluster-3118.1	-8.22958	3.38895e-06	5.60923e-05	-8.38665	3.87941e-07	7.9582e-06	hypothetical protein GUITHDRAFT_141727 [Guillardia theta CCMP2712]	PREDICTED: Prunus persica 2-oxoglutarate dehydrogenase, mitochondrial (LOC18784973), mRNA	2-oxoglutarate dehydrogenase E1 component	2-oxoglutarate dehydrogenase, mitochondrial OS=Xenopus laevis OX=8355 GN=ogdh PE=2 SV=1	Dehydrogenase E1 component	--	oxidoreductase activity, acting on the aldehyde or oxo group of donors, disulfide as acceptor	--	YES	YES
Cluster-15809.3193	-8.22958	3.38895e-06	5.60923e-05	-8.38665	3.87941e-07	7.9582e-06	--	--	--	Cuticle collagen 34 OS=Caenorhabditis elegans OX=6239 GN=col-34 PE=2 SV=2	Nematode cuticle collagen N-terminal domain	--	structural constituent of cuticle	--	YES	YES
Cluster-2143.1	-8.22958	3.38895e-06	5.60923e-05	-8.38665	3.87941e-07	7.9582e-06	--	--	--	--	--	--	--	--	YES	YES
Cluster-1710.0	-8.22958	3.38895e-06	5.60923e-05	-8.38665	3.87941e-07	7.9582e-06	predicted protein [Hordeum vulgare subsp. vulgare]	Hordeum vulgare subsp. vulgare mRNA for predicted protein, complete cds, clone: NIASHv1108K19	ATP-dependent RNA helicase DDX3X	Putative ATP-dependent RNA helicase Pl10 OS=Mus musculus OX=10090 GN=D1Pas1 PE=1 SV=1	DEAD/DEAH box helicase	--	ATP binding//nucleic acid binding	--	YES	YES
Cluster-3116.0	-8.25511	2.96358e-06	4.9899e-05	-8.41219	3.38043e-07	7.05619e-06	hypothetical protein THAOC_19570, partial [Thalassiosira oceanica]	--	pyruvate carboxylase	Pyruvate carboxylase, mitochondrial OS=Bos taurus OX=9913 GN=PC PE=2 SV=2	Na(+)-translocating NADH-quinone reductase subunit A (NQRA)//Pyrimidine nucleoside phosphorylase C-terminal domain	obsolete electron transport//oxidation-reduction process//sodium ion transport//pyrimidine nucleoside metabolic process	oxidoreductase activity, acting on NAD(P)H, quinone or similar compound as acceptor//transferase activity, transferring pentosyl groups	--	YES	YES
Cluster-2098.0	-8.25511	2.96358e-06	4.9899e-05	-8.41219	3.38043e-07	7.05619e-06	--	--	--	--	--	--	--	--	YES	YES
Cluster-2175.0	-8.25511	2.96358e-06	4.9899e-05	-8.41219	3.38043e-07	7.05619e-06	PREDICTED: eukaryotic translation initiation factor 2 subunit beta-like [Raphanus sativus]	--	translation initiation factor 2 subunit 2	Eukaryotic translation initiation factor 2 subunit 2 OS=Drosophila melanogaster OX=7227 GN=eIF2beta PE=1 SV=1	Ribosome biogenesis protein SLX9//Domain found in IF2B/IF5	translational initiation//maturation of SSU-rRNA from tricistronic rRNA transcript (SSU-rRNA, 5.8S rRNA, LSU-rRNA)//regulation of translational initiation	translation initiation factor activity	preribosome, small subunit precursor//90S preribosome//nucleolus//ribosome	YES	YES
Cluster-1864.0	-8.2802	2.5964e-06	4.43515e-05	-8.43728	2.95179e-07	6.22595e-06	--	--	--	--	Nematode cuticle collagen N-terminal domain	--	structural constituent of cuticle	--	YES	YES
Cluster-3550.1	-8.2802	2.5964e-06	4.43515e-05	-8.43728	2.95179e-07	6.22595e-06	--	--	--	--	--	--	--	--	YES	YES
Cluster-2963.0	-8.2802	2.5964e-06	4.43515e-05	-8.43728	2.95179e-07	6.22595e-06	--	--	--	--	Alphaherpesvirus tegument protein US9	intracellular transport of virus	--	--	YES	YES
Cluster-1691.0	-8.2802	2.5964e-06	4.43515e-05	-8.43728	2.95179e-07	6.22595e-06	chitin [Chlorella sorokiniana]	--	--	--	Polysaccharide deacetylase//Eco47II restriction endonuclease	DNA restriction-modification system//carbohydrate metabolic process//DNA catabolic process//nitrogen compound metabolic process	type II site-specific deoxyribonuclease activity//DNA binding//hydrolase activity, acting on carbon-nitrogen (but not peptide) bonds	type II site-specific deoxyribonuclease complex	YES	YES
Cluster-2539.0	-8.2802	2.5964e-06	4.43515e-05	-8.43728	2.95179e-07	6.22595e-06	--	--	--	--	Ellis van Creveld protein 2 like protein//Dual oxidase maturation factor	protein transport//smoothened signaling pathway	--	integral component of membrane//endoplasmic reticulum membrane	YES	YES
Cluster-1239.0	-8.2802	2.5964e-06	4.43515e-05	-8.43728	2.95179e-07	6.22595e-06	--	--	--	NADH dehydrogenase [ubiquinone] 1 beta subcomplex subunit 3 OS=Pongo pygmaeus OX=9600 GN=NDUFB3 PE=3 SV=3	NADH-ubiquinone oxidoreductase B12 subunit family	electron transport chain	--	mitochondrion	YES	YES
Cluster-2336.1	-8.2802	2.5964e-06	4.43515e-05	-8.43728	2.95179e-07	6.22595e-06	hypothetical protein TSUD_136360, partial [Trifolium subterraneum]	Hordeum vulgare subsp. vulgare mRNA for predicted protein, complete cds, clone: NIASHv1094L15	T-complex protein 1 subunit beta	T-complex protein 1 subunit beta OS=Homo sapiens OX=9606 GN=CCT2 PE=1 SV=4	TCP-1/cpn60 chaperonin family	--	ATP binding	--	YES	YES
Cluster-1848.0	-8.2802	2.5964e-06	4.43515e-05	-8.43728	2.95179e-07	6.22595e-06	hypothetical protein CBR_g49507 [Chara braunii]	Bryothamnion seaforthii isolate PD644 chloroplast, complete genome	NADH dehydrogenase (ubiquinone) 1 alpha/beta subcomplex 1	Acyl carrier protein, mitochondrial OS=Drosophila melanogaster OX=7227 GN=ND-ACP PE=2 SV=1	Ribosomal subunit 39S	--	--	mitochondrion	YES	YES
Cluster-3565.0	-8.2802	2.5964e-06	4.43515e-05	-8.43728	2.95179e-07	6.22595e-06	peptidyl-prolyl cis-trans isomerase [Raphidocelis subcapitata]	--	FK506-binding nuclear protein	46 kDa FK506-binding nuclear protein OS=Spodoptera frugiperda OX=7108 GN=FKBP46 PE=2 SV=1	FKBP-type peptidyl-prolyl cis-trans isomerase//Presenilin	protein processing	peptidyl-prolyl cis-trans isomerase activity//aspartic-type endopeptidase activity	integral component of membrane	YES	YES
Cluster-969.0	-8.30487	2.27884e-06	3.9408e-05	-8.46194	2.58273e-07	5.52814e-06	THO complex subunit 4A [Capsicum baccatum]	--	THO complex subunit 4	THO complex subunit 4 OS=Mus musculus OX=10090 GN=Alyref PE=1 SV=3	RNA recognition motif. (a.k.a. RRM, RBD, or RNP domain)	--	nucleic acid binding	--	YES	YES
Cluster-2498.1	-8.30487	2.27884e-06	3.9408e-05	-8.46194	2.58273e-07	5.52814e-06	hypothetical protein CBR_g38082 [Chara braunii]	Wickerhamomyces anomalus NRRL Y-366-8 hypothetical protein mRNA	isocitrate dehydrogenase (NAD+)	Probable isocitrate dehydrogenase [NAD] subunit alpha, mitochondrial OS=Drosophila melanogaster OX=7227 GN=Idh3a PE=2 SV=1	Isocitrate/isopropylmalate dehydrogenase	oxidation-reduction process	oxidoreductase activity, acting on the CH-OH group of donors, NAD or NADP as acceptor	--	YES	YES
Cluster-15809.713	-8.30487	2.27884e-06	3.9408e-05	-8.46194	2.58273e-07	5.52814e-06	uncharacterized protein LOC112014476 [Quercus suber]	--	--	Paxillin OS=Homo sapiens OX=9606 GN=PXN PE=1 SV=3	Phosphoglucomutase/phosphomannomutase, C-terminal domain	organic substance metabolic process	intramolecular transferase activity, phosphotransferases	--	YES	YES
Cluster-1249.0	-8.30487	2.27884e-06	3.9408e-05	-8.46194	2.58273e-07	5.52814e-06	--	--	--	--	Di-sulfide bridge nucleocytoplasmic transport domain//CD20-like family//Sleepless protein//Strabismus protein	regulation of synaptic transmission, cholinergic//sleep//lipid homeostasis//multicellular organism development//positive regulation of voltage-gated potassium channel activity	--	integral component of membrane//nuclear membrane	YES	YES
Cluster-2457.0	-8.30487	2.27884e-06	3.9408e-05	-8.46194	2.58273e-07	5.52814e-06	--	--	--	Protein lethal(2)essential for life OS=Drosophila melanogaster OX=7227 GN=l(2)efl PE=1 SV=1	--	--	--	--	YES	YES
Cluster-2377.0	-8.30487	2.27884e-06	3.9408e-05	-8.46194	2.58273e-07	5.52814e-06	--	--	--	Putative cuticle collagen 145 OS=Caenorhabditis elegans OX=6239 GN=col-145 PE=3 SV=2	Nematode cuticle collagen N-terminal domain	--	structural constituent of cuticle	--	YES	YES
Cluster-1923.0	-8.32911	2.00366e-06	3.52666e-05	-8.48619	2.26428e-07	4.90428e-06	--	--	--	--	--	--	--	--	YES	YES
Cluster-1849.0	-8.32911	2.00366e-06	3.52666e-05	-8.48619	2.26428e-07	4.90428e-06	ATP synthase subunit epsilon, mitochondrial [Vigna radiata var. radiata]	--	F-type H+-transporting ATPase subunit epsilon	Protein stunted OS=Drosophila melanogaster OX=7227 GN=sun PE=1 SV=1	Mitochondrial ATP synthase epsilon chain	ATP synthesis coupled proton transport	proton-transporting ATP synthase activity, rotational mechanism	proton-transporting ATP synthase complex//mitochondrial proton-transporting ATP synthase complex, catalytic sector F(1)	YES	YES
Cluster-1564.0	-8.32911	2.00366e-06	3.52666e-05	-8.48619	2.26428e-07	4.90428e-06	unknown [Medicago truncatula]	--	serine/threonine-protein phosphatase 2B regulatory subunit	Calcineurin subunit B type 2 OS=Drosophila melanogaster OX=7227 GN=CanB2 PE=1 SV=2	Cytoskeletal-regulatory complex EF hand//EF-hand domain pair//Secreted protein acidic and rich in cysteine Ca binding region//EF hand//EF hand//EF-hand domain	--	protein binding//calcium ion binding	--	YES	YES
Cluster-2450.0	-8.35296	1.76474e-06	3.14905e-05	-8.51003	1.9889e-07	4.3598e-06	unnamed protein product [Albugo candida]	--	calmodulin	Myosin, essential light chain OS=Caenorhabditis elegans OX=6239 GN=mlc-3 PE=4 SV=1	EF-hand domain pair//EF hand//EF-hand domain	--	calcium ion binding	--	YES	YES
Cluster-3267.1	-8.35296	1.76474e-06	3.14905e-05	-8.51003	1.9889e-07	4.3598e-06	myosin type-2 heavy chain 1-like [Quercus suber]	--	--	Myosin heavy chain, muscle OS=Drosophila melanogaster OX=7227 GN=Mhc PE=1 SV=4	Myosin head (motor domain)//Myosin N-terminal SH3-like domain	--	motor activity//ATP binding	myosin complex	YES	YES
Cluster-3287.0	-8.35296	1.76474e-06	3.14905e-05	-8.51003	1.9889e-07	4.3598e-06	predicted protein [Hordeum vulgare subsp. vulgare]	--	--	Cuticle protein 8 OS=Locusta migratoria OX=7004 PE=1 SV=1	Insect cuticle protein	--	structural constituent of cuticle	--	YES	YES
Cluster-3266.1	-8.37642	1.55692e-06	2.80957e-05	-8.53349	1.75027e-07	3.89106e-06	--	Cladophialophora immunda hypothetical protein mRNA	--	--	--	--	--	--	YES	YES
Cluster-15809.14932	-8.37642	1.55692e-06	2.80957e-05	-8.53349	1.75027e-07	3.89106e-06	eukaryotic translation initiation factor 3 subunit J-like [Ananas comosus]	--	translation initiation factor 3 subunit J	Eukaryotic translation initiation factor 3 subunit J-A OS=Danio rerio OX=7955 GN=eif3ja PE=1 SV=1	Translation initiation factor eIF3 subunit	regulation of translational initiation	translation initiation factor activity	cytoplasm//ribosome//eukaryotic translation initiation factor 3 complex	YES	YES
Cluster-1482.0	-8.3995	1.37584e-06	2.5166e-05	-8.55658	1.54356e-07	3.46592e-06	cytochrome b-c1 complex subunit 7-like [Quercus suber]	--	ubiquinol-cytochrome c reductase subunit 7	Cytochrome b-c1 complex subunit 7 OS=Bos taurus OX=9913 GN=UQCRB PE=1 SV=3	Ubiquinol-cytochrome C reductase complex 14kD subunit	mitochondrial electron transport, ubiquinol to cytochrome c	--	mitochondrial respiratory chain complex III	YES	YES
Cluster-3267.0	-8.3995	1.37584e-06	2.5166e-05	-8.55658	1.54356e-07	3.46592e-06	myosin type-2 heavy chain 1-like [Quercus suber]	Sporisorium scitamineum strain SscI8 genome assembly, scaffold: SPSC_scaffold_30	--	Myosin heavy chain, muscle OS=Drosophila melanogaster OX=7227 GN=Mhc PE=1 SV=4	Myosin head (motor domain)	--	motor activity//ATP binding	myosin complex	YES	YES
Cluster-1997.0	-8.3995	1.37584e-06	2.5166e-05	-8.55658	1.54356e-07	3.46592e-06	mitochondrial carrier, adenine nucleotidetranslocator [Galdieria sulphuraria]	--	solute carrier family 25 (mitochondrial adenine nucleotide translocator), member 4/5/6/31	ADP,ATP carrier protein 2 OS=Anopheles gambiae OX=7165 GN=AGAP002358 PE=3 SV=2	Ssu72-like protein	protein dephosphorylation//mRNA processing	phosphoprotein phosphatase activity	nucleus	YES	YES
Cluster-2038.0	-8.42222	1.21777e-06	2.25821e-05	-8.5793	1.36322e-07	3.09435e-06	hypothetical protein BBJ28_00019525 [Nothophytophthora sp. Chile5]	--	peroxisomal membrane protein 2	Mpv17-like protein OS=Xenopus laevis OX=8355 GN=mpv17l PE=2 SV=1	Mpv17 / PMP22 family//Proteolipid membrane potential modulator	--	--	integral component of membrane	YES	YES
Cluster-2198.0	-8.42222	1.21777e-06	2.25821e-05	-8.5793	1.36322e-07	3.09435e-06	Mitochondrial sodium hydrogen exchanger 9B2 [Chlorella sorokiniana]	--	--	--	--	--	--	--	YES	YES
Cluster-2389.0	-8.42222	1.21777e-06	2.25821e-05	-8.5793	1.36322e-07	3.09435e-06	Protein disulfide-isomerase [Hondaea fermentalgiana]	--	protein disulfide-isomerase A1	Protein disulfide-isomerase OS=Drosophila melanogaster OX=7227 GN=Pdi PE=2 SV=1	AhpC/TSA family//ERp29, N-terminal domain//Glutaredoxin//Redoxin//Thioredoxin	protein secretion//oxidation-reduction process//obsolete electron transport//cell redox homeostasis	antioxidant activity//oxidoreductase activity//electron transfer activity//protein disulfide oxidoreductase activity	endoplasmic reticulum lumen	YES	YES
Cluster-2488.0	-8.42222	1.21777e-06	2.25821e-05	-8.5793	1.36322e-07	3.09435e-06	cytidylate kinase [Monoraphidium neglectum]	--	UMP-CMP kinase	Adenylate kinase isoenzyme 1 OS=Gallus gallus OX=9031 GN=AK1 PE=1 SV=1	ATPase family associated with various cellular activities (AAA)//ABC transporter//RNA helicase//NTPase//Cytidylate kinase//Zeta toxin//Dephospho-CoA kinase	pantothenate biosynthetic process//coenzyme A biosynthetic process//pyrimidine nucleobase metabolic process//nucleobase-containing compound metabolic process	RNA binding//ATP binding//cytidylate kinase activity//dephospho-CoA kinase activity//kinase activity//nucleotide phosphatase activity, acting on free nucleotides//RNA helicase activity//ATPase activity	--	YES	YES
Cluster-2549.0	-8.44459	1.07954e-06	2.02765e-05	-8.60167	1.20601e-07	2.76846e-06	predicted protein [Hordeum vulgare subsp. vulgare]	--	--	Fatty acyl-CoA reductase wat OS=Drosophila melanogaster OX=7227 GN=wat PE=1 SV=1	phosphotransferase system, EIIB	carbohydrate transport	protein-N(PI)-phosphohistidine-sugar phosphotransferase activity	protein-N(PI)-phosphohistidine-sugar phosphotransferase complex	YES	YES
Cluster-1836.0	-8.44459	1.07954e-06	2.02765e-05	-8.60167	1.20601e-07	2.76846e-06	NADP-dependent malic enzyme [Phytophthora cactorum]	--	malate dehydrogenase (oxaloacetate-decarboxylating)(NADP+)	NADP-dependent malic enzyme OS=Anas platyrhynchos OX=8839 GN=ME1 PE=1 SV=1	Malic enzyme, NAD binding domain	--	NAD binding	--	YES	YES
Cluster-1720.0	-8.44459	1.07954e-06	2.02765e-05	-8.60167	1.20601e-07	2.76846e-06	hypothetical protein BWQ96_04944 [Gracilariopsis chorda]	--	--	--	--	--	--	--	YES	YES
Cluster-2443.0	-8.46662	9.58474e-07	1.81753e-05	-8.62369	1.06872e-07	2.47304e-06	--	--	--	Translocon-associated protein subunit gamma OS=Bos taurus OX=9913 GN=SSR3 PE=2 SV=1	Translocon-associated protein, gamma subunit (TRAP-gamma)//AP-5 complex subunit, vesicle trafficking	SRP-dependent cotranslational protein targeting to membrane	--	AP-5 adaptor complex//integral component of membrane	YES	YES
Cluster-1099.0	-8.46662	9.58474e-07	1.81753e-05	-8.62369	1.06872e-07	2.47304e-06	--	--	--	--	--	--	--	--	YES	YES
Cluster-1357.0	-8.46662	9.58474e-07	1.81753e-05	-8.62369	1.06872e-07	2.47304e-06	--	--	--	--	DNA topoisomerase	DNA topological change	DNA topoisomerase activity//DNA binding	--	YES	YES
Cluster-2288.0	-8.46662	9.58474e-07	1.81753e-05	-8.62369	1.06872e-07	2.47304e-06	vacuolar ATP synthase, subunit H [Volvox carteri f. nagariensis]	--	V-type H+-transporting ATPase subunit H	V-type proton ATPase subunit H OS=Manduca sexta OX=7130 PE=2 SV=1	V-ATPase subunit H//V-ATPase subunit H//Adaptin N terminal region//Armadillo/beta-catenin-like repeat//HEAT repeat	proton transmembrane transport//intracellular protein transport//vesicle-mediated transport//oxidative phosphorylation	protein binding//proton-transporting ATPase activity, rotational mechanism	membrane coat//vacuolar proton-transporting V-type ATPase, V1 domain	YES	YES
Cluster-1057.0	-8.48831	8.52255e-07	1.63644e-05	-8.64539	9.48608e-08	2.21438e-06	hypothetical protein LSAT_1X72260 [Lactuca sativa]	--	vesicle-associated membrane protein 72	Vesicle-associated membrane protein 2 OS=Homo sapiens OX=9606 GN=VAMP2 PE=1 SV=3	Retroviral envelope protein//Synaptobrevin//REV protein (anti-repression trans-activator protein)	regulation of transcription, DNA-templated//vesicle-mediated transport	DNA-binding transcription factor activity//structural molecule activity	host cell nucleus//transcription regulator complex//integral component of membrane	YES	YES
Cluster-3084.0	-8.48831	8.52255e-07	1.63644e-05	-8.64539	9.48608e-08	2.21438e-06	--	--	--	--	--	--	--	--	YES	YES
Cluster-1680.0	-8.50969	7.58914e-07	1.47236e-05	-8.66676	8.4333e-08	1.98608e-06	--	--	--	Uncharacterized protein CG3556 OS=Drosophila melanogaster OX=7227 GN=CG3556 PE=2 SV=1	Prenyltransferase and squalene oxidase repeat//Eukaryotic cobalamin-binding protein//A-macroglobulin TED domain	cobalamin transport	cobalamin binding//catalytic activity	extracellular space	YES	YES
Cluster-2909.0	-8.50969	7.58914e-07	1.47236e-05	-8.66676	8.4333e-08	1.98608e-06	hypothetical protein GPECTOR_4g731 [Gonium pectorale]	--	2-oxoglutarate dehydrogenase E2 component (dihydrolipoamide succinyltransferase)	Dihydrolipoyllysine-residue succinyltransferase component of 2-oxoglutarate dehydrogenase complex, mitochondrial OS=Rattus norvegicus OX=10116 GN=Dlst PE=1 SV=2	RasGEF domain//2-oxoacid dehydrogenases acyltransferase (catalytic domain)	regulation of GTPase activity//small GTPase mediated signal transduction	transferase activity, transferring acyl groups//guanyl-nucleotide exchange factor activity	--	YES	YES
Cluster-1439.0	-8.50969	7.58914e-07	1.47236e-05	-8.66676	8.4333e-08	1.98608e-06	ubiquitin-40S ribosomal protein S27a-like [Quercus suber]	Hyphopichia pseudoburtonii isolate makgeolli chromosome 1, complete sequence	small subunit ribosomal protein S27Ae	Ubiquitin-40S ribosomal protein S27a OS=Spodoptera frugiperda OX=7108 PE=2 SV=2	Ubiquitin family//Ubiquitin-like domain//Ribosomal protein S27a	translation//ribosome biogenesis	structural constituent of ribosome//protein binding	ribosome	YES	YES
Cluster-1283.0	-8.50969	7.58914e-07	1.47236e-05	-8.66676	8.4333e-08	1.98608e-06	hypothetical protein BRARA_B01450 [Brassica rapa]	--	--	Acyl-CoA-binding domain-containing protein 1 OS=Arabidopsis thaliana OX=3702 GN=ACBP1 PE=1 SV=2	Ankyrin repeat//RNA recognition motif. (a.k.a. RRM, RBD, or RNP domain)//Ankyrin repeat//RNA recognition motif//Acyl CoA binding protein	--	protein binding//nucleic acid binding//fatty-acyl-CoA binding	--	YES	YES
Cluster-3286.0	-8.53075	6.76762e-07	1.31984e-05	-8.68782	7.50897e-08	1.78299e-06	guanine nucleotide-binding protein subunit alpha-like [Quercus suber]	--	guanine nucleotide-binding protein G(t) subunit alpha 3	Guanine nucleotide-binding protein G(o) subunit alpha OS=Locusta migratoria OX=7004 PE=3 SV=1	Gtr1/RagA G protein conserved region//ADP-ribosylation factor family//G-protein alpha subunit	G protein-coupled receptor signaling pathway	GTPase activity//GTP binding//guanyl nucleotide binding//G-protein beta/gamma-subunit complex binding	--	YES	YES
Cluster-1970.0	-8.53075	6.76762e-07	1.31984e-05	-8.68782	7.50897e-08	1.78299e-06	40S ribosomal protein S25-2 [Olea europaea var. sylvestris]	--	--	40S ribosomal protein S25 OS=Drosophila melanogaster OX=7227 GN=RpS25 PE=1 SV=3	MarR family//Iron dependent repressor, N-terminal DNA binding domain	regulation of transcription, DNA-templated	DNA-binding transcription factor activity//DNA binding	transcription regulator complex	YES	YES
Cluster-2376.0	-8.53075	6.76762e-07	1.31984e-05	-8.68782	7.50897e-08	1.78299e-06	--	--	--	Troponin T OS=Caenorhabditis elegans OX=6239 GN=mup-2 PE=2 SV=1	V-type ATPase 116kDa subunit family//Proteasome assembly chaperone 4//Troponin	proteasome assembly//proton transmembrane transport	proton transmembrane transporter activity	endoplasmic reticulum//proton-transporting V-type ATPase, V0 domain//troponin complex	YES	YES
Cluster-2047.0	-8.53075	6.76762e-07	1.31984e-05	-8.68782	7.50897e-08	1.78299e-06	--	--	--	--	RNA polymerase recycling family C-terminal//Apolipoprotein O//Peptidase family M41	cristae formation//proteolysis	hydrolase activity, acting on acid anhydrides//ATP binding//metalloendopeptidase activity	MICOS complex	YES	YES
Cluster-1877.0	-8.53075	6.76762e-07	1.31984e-05	-8.68782	7.50897e-08	1.78299e-06	hypothetical protein M569_02741, partial [Genlisea aurea]	--	histone H2A	Histone H2A.V (Fragment) OS=Strongylocentrotus purpuratus OX=7668 GN=H2A.F/Z PE=1 SV=1	Core histone H2A/H2B/H3/H4	--	DNA binding	nucleosome	YES	YES
Cluster-2227.0	-8.55151	6.04344e-07	1.19316e-05	-8.70858	6.69605e-08	1.60431e-06	--	--	--	--	--	--	--	--	YES	YES
Cluster-3236.0	-8.55151	6.04344e-07	1.19316e-05	-8.70858	6.69605e-08	1.60431e-06	gamma-glutamyl transferase [Raphanus sativus]	--	gamma-glutamyltranspeptidase / glutathione hydrolase / leukotriene-C4 hydrolase	Scoloptoxin SSD14 OS=Scolopendra dehaani OX=2609776 PE=1 SV=1	--	--	--	--	YES	YES
Cluster-1186.0	-8.55151	6.04344e-07	1.19316e-05	-8.70858	6.69605e-08	1.60431e-06	--	--	--	NADH dehydrogenase [ubiquinone] 1 alpha subcomplex subunit 10, mitochondrial OS=Drosophila melanogaster OX=7227 GN=ND-42 PE=2 SV=2	Threonylcarbamoyl adenosine biosynthesis protein TsaE//ATPase family associated with various cellular activities (AAA)//Glycosyl hydrolases family 6	cellulose catabolic process//tRNA threonylcarbamoyladenosine modification//carbohydrate metabolic process	hydrolase activity, hydrolyzing O-glycosyl compounds//ATP binding	--	YES	YES
Cluster-1458.1	-8.55151	6.04344e-07	1.19316e-05	-8.70858	6.69605e-08	1.60431e-06	--	--	--	--	--	--	--	--	YES	YES
Cluster-1532.0	-8.57197	5.40412e-07	1.08028e-05	-8.72904	5.97993e-08	1.4529e-06	predicted protein [Hordeum vulgare subsp. vulgare]	Hordeum vulgare subsp. vulgare mRNA for predicted protein, complete cds, clone: NIASHv1148K16	--	Activating transcription factor of chaperone OS=Bombyx mori OX=7091 GN=ATFC PE=2 SV=1	bZIP transcription factor//Basic region leucine zipper//Monopolar spindle protein 2//bZIP Maf transcription factor	protein localization to spindle pole body//regulation of transcription, DNA-templated//spindle pole body duplication	DNA-binding transcription factor activity//DNA binding	nucleus//transcription regulator complex	YES	YES
Cluster-3293.0	-8.57197	5.40412e-07	1.08028e-05	-8.72904	5.97993e-08	1.4529e-06	--	--	--	ATP synthase-coupling factor 6, mitochondrial OS=Drosophila melanogaster OX=7227 GN=ATPsynCF6 PE=3 SV=1	Mitochondrial ATP synthase coupling factor 6	ATP synthesis coupled proton transport	proton transmembrane transporter activity	mitochondrial proton-transporting ATP synthase complex, coupling factor F(o)	YES	YES
Cluster-3038.0	-8.57197	5.40412e-07	1.08028e-05	-8.72904	5.97993e-08	1.4529e-06	--	--	--	ATP synthase subunit g, mitochondrial OS=Mus musculus OX=10090 GN=Atp5mg PE=1 SV=1	Mitochondrial ATP synthase g subunit//Adhesin from Campylobacter	ATP synthesis coupled proton transport//cell adhesion	proton transmembrane transporter activity	mitochondrial proton-transporting ATP synthase complex, coupling factor F(o)	YES	YES
Cluster-3427.0	-8.57197	5.40412e-07	1.08028e-05	-8.72904	5.97993e-08	1.4529e-06	electron transfer flavoprotein subunit beta [Chrysochromulina tobinii]	Bipolaris victoriae FI3 hypothetical protein partial mRNA	--	Electron transfer flavoprotein subunit beta OS=Rattus norvegicus OX=10116 GN=Etfb PE=1 SV=3	--	--	--	--	YES	YES
Cluster-2290.0	-8.57197	5.40412e-07	1.08028e-05	-8.72904	5.97993e-08	1.4529e-06	Peptide methionine sulfoxide reductase [Klebsormidium nitens]	--	--	Peptide methionine sulfoxide reductase OS=Drosophila melanogaster OX=7227 GN=Eip71CD PE=1 SV=2	Peptide methionine sulfoxide reductase//Photosystem II 10 kDa phosphoprotein	protein stabilization//photosynthesis//oxidation-reduction process//cellular protein modification process	peptide-methionine (S)-S-oxide reductase activity//phosphate ion binding	membrane//photosystem II	YES	YES
Cluster-2040.0	-8.59215	4.83889e-07	9.79532e-06	-8.74922	5.34807e-08	1.31324e-06	--	--	--	Dopamine N-acetyltransferase OS=Drosophila melanogaster OX=7227 GN=AANAT1 PE=1 SV=1	Acetyltransferase (GNAT) family//Acetyltransferase (GNAT) domain//Acetyltransferase (GNAT) domain	obsolete acyl-carrier-protein biosynthetic process	N-acetyltransferase activity	--	YES	YES
Cluster-2293.0	-8.61205	4.33843e-07	8.86238e-06	-8.76912	4.78968e-08	1.1837e-06	--	--	--	Cytochrome c oxidase subunit NDUFA4 OS=Bos taurus OX=9913 GN=NDUFA4 PE=1 SV=1	--	--	--	--	YES	YES
Cluster-2223.0	-8.61205	4.33843e-07	8.86238e-06	-8.76912	4.78968e-08	1.1837e-06	Cytochrome c oxidase subunit 6b [Zostera marina]	--	cytochrome c oxidase subunit 6b	Cytochrome c oxidase subunit 6B2 OS=Rattus norvegicus OX=10116 GN=Cox6b2 PE=2 SV=1	Cytochrome oxidase c subunit VIb	--	--	mitochondrion	YES	YES
Cluster-2346.0	-8.63168	3.8947e-07	8.01935e-06	-8.78875	4.29545e-08	1.07309e-06	succinate--CoA ligase [ADP-forming] subunit beta, mitochondrial-like [Quercus suber]	--	succinyl-CoA synthetase beta subunit	Succinate--CoA ligase [ADP-forming] subunit beta, mitochondrial (Fragment) OS=Columba livia OX=8932 GN=SUCLA2 PE=1 SV=1	Orn/Lys/Arg decarboxylase, N-terminal domain//CoA-ligase	--	carboxy-lyase activity//catalytic activity	--	YES	YES
Cluster-1623.0	-8.63168	3.8947e-07	8.01935e-06	-8.78875	4.29545e-08	1.07309e-06	--	--	--	Mitochondrial import receptor subunit TOM20 homolog OS=Mus musculus OX=10090 GN=Tomm20 PE=1 SV=1	MAS20 protein import receptor	protein targeting//intracellular protein transport	--	mitochondrial outer membrane translocase complex	YES	YES
Cluster-2411.0	-8.63168	3.8947e-07	8.01935e-06	-8.78875	4.29545e-08	1.07309e-06	--	Brassica rapa genome, scaffold: Brapa_scaffold_119	--	--	--	--	--	--	YES	YES
Cluster-3318.0	-8.65104	3.50072e-07	7.27954e-06	-8.80812	3.85737e-08	9.72795e-07	hypothetical protein PHYPA_014885 [Physcomitrella patens]	--	serpin B	Serpin B3 OS=Homo sapiens OX=9606 GN=SERPINB3 PE=1 SV=2	--	--	--	--	YES	YES
Cluster-834.0	-8.65104	3.50072e-07	7.27954e-06	-8.80812	3.85737e-08	9.72795e-07	isocitrate dehydrogenase [NADP]-like [Chenopodium quinoa]	Wickerhamomyces anomalus NRRL Y-366-8 hypothetical protein partial mRNA	isocitrate dehydrogenase	Isocitrate dehydrogenase [NADP] cytoplasmic OS=Rattus norvegicus OX=10116 GN=Idh1 PE=1 SV=1	SRP19 protein//Isocitrate/isopropylmalate dehydrogenase	SRP-dependent cotranslational protein targeting to membrane//oxidation-reduction process	oxidoreductase activity, acting on the CH-OH group of donors, NAD or NADP as acceptor//7S RNA binding	signal recognition particle	YES	YES
Cluster-2742.0	-8.67015	3.15044e-07	6.59609e-06	-8.82723	3.46848e-08	8.84411e-07	--	--	--	Collagen alpha-2(IV) chain OS=Ascaris suum OX=6253 PE=2 SV=1	C-terminal tandem repeated domain in type 4 procollagen	--	extracellular matrix structural constituent	collagen trimer	YES	YES
Cluster-3431.0	-8.68901	2.83861e-07	5.99553e-06	-8.84608	3.12277e-08	8.02782e-07	--	--	--	Endocuticle structural glycoprotein SgAbd-9 OS=Schistocerca gregaria OX=7010 PE=1 SV=1	Insect cuticle protein	--	structural constituent of cuticle	--	YES	YES
Cluster-2095.0	-8.68901	2.83861e-07	5.99553e-06	-8.84608	3.12277e-08	8.02782e-07	hypothetical protein GUITHDRAFT_110516 [Guillardia theta CCMP2712]	Tagetes patula AT1G50940 mRNA, partial sequence	electron transfer flavoprotein alpha subunit	Electron transfer flavoprotein subunit alpha, mitochondrial OS=Rattus norvegicus OX=10116 GN=Etfa PE=1 SV=4	--	--	--	--	YES	YES
Cluster-994.0	-8.68901	2.83861e-07	5.99553e-06	-8.84608	3.12277e-08	8.02782e-07	--	--	--	--	--	--	--	--	YES	YES
Cluster-2821.0	-8.70763	2.56064e-07	5.45647e-06	-8.8647	2.81501e-08	7.3184e-07	PREDICTED: GTP-binding nuclear protein Ran [Pyrus x bretschneideri]	PREDICTED: Nicotiana tabacum GTP-binding nuclear protein Ran-A1 (LOC107829920), mRNA	GTP-binding nuclear protein Ran	GTP-binding nuclear protein Ran OS=Drosophila melanogaster OX=7227 GN=Ran PE=1 SV=1	RsgA GTPase//Ras family//RNA helicase//50S ribosome-binding GTPase//Gtr1/RagA G protein conserved region//Elongation factor Tu GTP binding domain//ADP-ribosylation factor family//Threonylcarbamoyl adenosine biosynthesis protein TsaE	tRNA threonylcarbamoyladenosine modification	GTPase activity//RNA helicase activity//RNA binding//GTP binding	--	YES	YES
Cluster-656.0	-8.70763	2.56064e-07	5.45647e-06	-8.8647	2.81501e-08	7.3184e-07	cytochrome b5 [Galdieria sulphuraria]	--	--	Cytochrome b5 OS=Musca domestica OX=7370 GN=Cyt-b5 PE=1 SV=1	--	--	--	--	YES	YES
Cluster-694.0	-8.70763	2.56064e-07	5.45647e-06	-8.8647	2.81501e-08	7.3184e-07	hypothetical protein THAOC_27931 [Thalassiosira oceanica]	--	FK506-binding protein 2	Peptidyl-prolyl cis-trans isomerase FKBP14 OS=Homo sapiens OX=9606 GN=FKBP14 PE=1 SV=1	EF-hand domain//EF hand//EF hand//FKBP-type peptidyl-prolyl cis-trans isomerase//Secreted protein acidic and rich in cysteine Ca binding region//EF-hand domain pair	--	calcium ion binding//peptidyl-prolyl cis-trans isomerase activity	--	YES	YES
Cluster-3027.0	-8.72601	2.31254e-07	4.97833e-06	-8.88308	2.54067e-08	6.66034e-07	unknown [Zea mays]	--	2,3-bisphosphoglycerate-dependent phosphoglycerate mutase	Phosphoglycerate mutase 1 OS=Mus musculus OX=10090 GN=Pgam1 PE=1 SV=3	--	--	--	--	YES	YES
Cluster-1972.0	-8.72601	2.31254e-07	4.97833e-06	-8.88308	2.54067e-08	6.66034e-07	glutamine--fructose-6-phosphate aminotransferase [isomerizing]-like [Quercus suber]	Saccharomycopsis malanga strain KCN26 chromosome 1	glucosamine--fructose-6-phosphate aminotransferase (isomerizing)	Glutamine--fructose-6-phosphate aminotransferase [isomerizing] 2 OS=Rattus norvegicus OX=10116 GN=Gfpt2 PE=1 SV=3	SIS domain//VHS domain//SIS domain	intracellular protein transport//carbohydrate derivative metabolic process	carbohydrate derivative binding	--	YES	YES
Cluster-3238.0	-8.74415	2.09082e-07	4.54473e-06	-8.90123	2.29579e-08	6.0784e-07	hypothetical protein L915_05258 [Phytophthora parasitica]	--	--	High mobility group protein DSP1 OS=Drosophila melanogaster OX=7227 GN=Dsp1 PE=2 SV=1	Spt20 family//Formiminotransferase-cyclodeaminase	cellular metabolic process	transcription coregulator activity//catalytic activity	transcription regulator complex//SAGA complex	YES	YES
Cluster-3562.0	-8.74415	2.09082e-07	4.54473e-06	-8.90123	2.29579e-08	6.0784e-07	--	--	--	Cuticle collagen 34 OS=Caenorhabditis elegans OX=6239 GN=col-34 PE=2 SV=2	Nematode cuticle collagen N-terminal domain	--	structural constituent of cuticle	--	YES	YES
Cluster-2296.0	-8.76207	1.89245e-07	4.14746e-06	-8.91915	2.07693e-08	5.55429e-07	predicted protein [Hordeum vulgare subsp. vulgare]	Ogataea polymorpha BMH1 protein (OGAPODRAFT_15241), mRNA	14-3-3 protein epsilon	14-3-3 protein epsilon OS=Drosophila melanogaster OX=7227 GN=14-3-3epsilon PE=1 SV=2	UDP-3-O-[3-hydroxymyristoyl] glucosamine N-acyltransferase, LpxD	lipid A biosynthetic process	transferase activity, transferring acyl groups other than amino-acyl groups	--	YES	YES
Cluster-688.0	-8.76207	1.89245e-07	4.14746e-06	-8.91915	2.07693e-08	5.55429e-07	delta-1-pyrroline-5-carboxylate synthase [Citrus clementina]	--	delta-1-pyrroline-5-carboxylate synthetase	Probable delta-1-pyrroline-5-carboxylate synthase OS=Caenorhabditis elegans OX=6239 GN=alh-13 PE=3 SV=2	Aldehyde dehydrogenase family	oxidation-reduction process	oxidoreductase activity	--	YES	YES
Cluster-1975.0	-8.77978	1.71474e-07	3.81618e-06	-8.93685	1.88106e-08	5.07664e-07	--	--	--	Allergen Tha p 2 OS=Thaumetopoea pityocampa OX=208016 PE=1 SV=1	--	--	--	--	YES	YES
Cluster-1944.0	-8.77978	1.71474e-07	3.81618e-06	-8.93685	1.88106e-08	5.07664e-07	--	--	--	--	--	--	--	--	YES	YES
Cluster-1306.0	-8.77978	1.71474e-07	3.81618e-06	-8.93685	1.88106e-08	5.07664e-07	--	--	--	Thiamine transporter 1 OS=Homo sapiens OX=9606 GN=SLC19A2 PE=1 SV=2	Reduced folate carrier	vitamin transport	vitamin transmembrane transporter activity	integral component of membrane	YES	YES
Cluster-2419.0	-8.77978	1.71474e-07	3.81618e-06	-8.93685	1.88106e-08	5.07664e-07	--	--	--	Putative ferric-chelate reductase 1 OS=Danio rerio OX=7955 GN=frrs1 PE=2 SV=1	Fibronectin type III domain	--	protein binding	--	YES	YES
Cluster-2239.0	-8.77978	1.71474e-07	3.81618e-06	-8.93685	1.88106e-08	5.07664e-07	mitochondrial F-type ATPase F1 subunit delta, precursor [Cyanidioschyzon merolae strain 10D]	--	F-type H+-transporting ATPase subunit delta	ATP synthase subunit delta, mitochondrial OS=Mus musculus OX=10090 GN=Atp5f1d PE=1 SV=1	ATP synthase, Delta/Epsilon chain, beta-sandwich domain	ATP synthesis coupled proton transport	--	--	YES	YES
Cluster-2379.0	-8.79726	1.55536e-07	3.50092e-06	-8.95434	1.70556e-08	4.65489e-07	predicted protein [Thalassiosira pseudonana CCMP1335]	--	nucleolin	Eukaryotic translation initiation factor 4H OS=Mus musculus OX=10090 GN=Eif4h PE=1 SV=3	RNA recognition motif. (a.k.a. RRM, RBD, or RNP domain)	--	nucleic acid binding	--	YES	YES
Cluster-15809.3004	-8.79726	1.55536e-07	3.50092e-06	-8.95434	1.70556e-08	4.65489e-07	Acyl-CoA desaturase 1 [Phytophthora nicotianae]	--	stearoyl-CoA desaturase (Delta-9 desaturase)	Acyl-CoA Delta(11) desaturase OS=Trichoplusia ni OX=7111 GN=D11DS PE=1 SV=2	Fatty acid desaturase	lipid metabolic process	--	--	YES	YES
Cluster-1778.0	-8.81454	1.41226e-07	3.20242e-06	-8.97162	1.54811e-08	4.24194e-07	hypothetical protein CHLRE_02g118250v5 [Chlamydomonas reinhardtii]	--	upstream activation factor subunit UAF30	Upstream activation factor subunit spp27 OS=Schizosaccharomyces pombe (strain 972 / ATCC 24843) OX=284812 GN=spp27 PE=1 SV=1	Mpp10 protein//SWIB/MDM2 domain//DDHD domain//Presenilin	rRNA processing//protein processing	protein binding//aspartic-type endopeptidase activity//metal ion binding	small nucleolar ribonucleoprotein complex//integral component of membrane//Mpp10 complex//nucleus	YES	YES
Cluster-2199.0	-8.81454	1.41226e-07	3.20242e-06	-8.97162	1.54811e-08	4.24194e-07	hypothetical protein JH06_3928 [Blastocystis sp. subtype 4]	--	--	Tropomyosin OS=Anisakis simplex OX=6269 PE=1 SV=1	Exonuclease VII, large subunit//TPR/MLP1/MLP2-like protein//Coronavirus spike glycoprotein S2//DASH complex subunit Duo1//Laminin Domain II//Golgin subfamily A member 5//Bone marrow stromal antigen 2//Leucine-rich repeats of kinetochore protein Cenp-F/LEK1//Fibrinogen alpha/beta chain family	signal transduction//protein import into nucleus//defense response to virus//mitotic cell cycle//receptor-mediated virion attachment to host cell//platelet activation//membrane fusion//cell adhesion//protein polymerization//DNA catabolic process//Golgi organization	transcription factor binding//exodeoxyribonuclease VII activity//signaling receptor binding//protein homodimerization activity//dynein complex binding	exodeoxyribonuclease VII complex//integral component of membrane//mitotic spindle//viral envelope//DASH complex//fibrinogen complex//transcription regulator complex	YES	YES
Cluster-1788.0	-8.81454	1.41226e-07	3.20242e-06	-8.97162	1.54811e-08	4.24194e-07	predicted protein [Hordeum vulgare subsp. vulgare]	--	--	Cuticle protein 21 OS=Locusta migratoria OX=7004 GN=ACP21 PE=1 SV=1	Insect cuticle protein	--	structural constituent of cuticle	--	YES	YES
Cluster-3493.0	-8.81454	1.41226e-07	3.20242e-06	-8.97162	1.54811e-08	4.24194e-07	predicted protein [Micromonas commoda]	Picea glauca clone GQ01309_F06 mRNA sequence	--	Peptidyl-prolyl cis-trans isomerase OS=Blattella germanica OX=6973 GN=CYPA PE=2 SV=1	Cyclophilin type peptidyl-prolyl cis-trans isomerase/CLD	protein peptidyl-prolyl isomerization	peptidyl-prolyl cis-trans isomerase activity	--	YES	YES
Cluster-1856.0	-8.81454	1.41226e-07	3.20242e-06	-8.97162	1.54811e-08	4.24194e-07	predicted protein [Hordeum vulgare subsp. vulgare]	Hordeum vulgare subsp. vulgare mRNA for predicted protein, complete cds, clone: NIASHv1043M17	--	ATPase H(+)-transporting accessory protein 2 OS=Drosophila melanogaster OX=7227 GN=ATP6AP2 PE=1 SV=1	Renin receptor-like protein	--	signaling receptor activity	integral component of membrane	YES	YES
Cluster-2387.0	-8.83162	1.28362e-07	2.94273e-06	-8.98869	1.40669e-08	3.89775e-07	probable alpha-mannosidase At5g13980 isoform X2 [Citrus clementina]	--	alpha-mannosidase	Lysosomal alpha-mannosidase OS=Mus musculus OX=10090 GN=Man2b1 PE=1 SV=4	Glycosyl hydrolases family 38 C-terminal domain	carbohydrate metabolic process//mannose metabolic process	alpha-mannosidase activity	--	YES	YES
Cluster-2393.0	-8.83162	1.28362e-07	2.94273e-06	-8.98869	1.40669e-08	3.89775e-07	uncharacterized protein LOC101245345 [Solanum lycopersicum]	--	--	S-methyl-5'-thioadenosine phosphorylase OS=Anopheles gambiae OX=7165 GN=AGAP005129 PE=3 SV=4	Phosphorylase superfamily	nucleoside metabolic process	catalytic activity	--	YES	YES
Cluster-1996.0	-8.83162	1.28362e-07	2.94273e-06	-8.98869	1.40669e-08	3.89775e-07	--	--	--	--	NOA36 protein	--	zinc ion binding	nucleus	YES	YES
Cluster-2091.0	-8.83162	1.28362e-07	2.94273e-06	-8.98869	1.40669e-08	3.89775e-07	--	--	--	Monocarboxylate transporter 5 OS=Mus musculus OX=10090 GN=Slc16a4 PE=2 SV=1	Major Facilitator Superfamily//Pigment-dispersing hormone (PDH)//Organic Anion Transporter Polypeptide (OATP) family	signal transduction//transmembrane transport//response to light stimulus	hormone activity//transmembrane transporter activity	membrane//extracellular region	YES	YES
Cluster-2597.0	-8.84849	1.16787e-07	2.70859e-06	-9.00556	1.27952e-08	3.57407e-07	--	Lotus japonicus cDNA, clone: LjFL1-060-DA06, HTC	--	--	PTN/MK heparin-binding protein family, C-terminal domain	growth//signal transduction//cell population proliferation	growth factor activity	--	YES	YES
Cluster-2735.0	-8.84849	1.16787e-07	2.70859e-06	-9.00556	1.27952e-08	3.57407e-07	predicted protein [Hordeum vulgare subsp. vulgare]	--	--	Cuticle protein 19 OS=Locusta migratoria OX=7004 PE=1 SV=1	Insect cuticle protein	--	structural constituent of cuticle	--	YES	YES
Cluster-978.0	-8.84849	1.16787e-07	2.70859e-06	-9.00556	1.27952e-08	3.57407e-07	--	--	--	--	Gaa1-like, GPI transamidase component	--	--	GPI-anchor transamidase complex//integral component of membrane	YES	YES
Cluster-681.0	-8.86517	1.06358e-07	2.49256e-06	-9.02224	1.16503e-08	3.29269e-07	unknown [Zea mays]	--	ubiquinol-cytochrome c reductase cytochrome c1 subunit	Cytochrome c1, heme protein, mitochondrial OS=Bos taurus OX=9913 GN=CYC1 PE=1 SV=2	Cytochrome C1 family//Cytochrome C oxidase, cbb3-type, subunit III//Cytochrome c	obsolete electron transport	electron transfer activity//heme binding	--	YES	YES
Cluster-1128.0	-8.86517	1.06358e-07	2.49256e-06	-9.02224	1.16503e-08	3.29269e-07	gamma-interferon-inducible lysosomal thiol reductase-like [Quercus suber]	--	interferon, gamma-inducible protein 30	GILT-like protein 1 OS=Drosophila melanogaster OX=7227 GN=GILT1 PE=1 SV=1	--	--	--	--	YES	YES
Cluster-2349.0	-8.86517	1.06358e-07	2.49256e-06	-9.02224	1.16503e-08	3.29269e-07	unnamed protein product [Albugo candida]	--	small subunit ribosomal protein S30e	40S ribosomal protein S30 OS=Pongo abelii OX=9601 GN=FAU PE=3 SV=1	Ribosomal protein S30//Ubiquitin family	ribosome biogenesis//translation	protein binding//structural constituent of ribosome	ribosome	YES	YES
Cluster-2806.0	-8.87412	1.30626e-32	8.12375e-30	-9.00908	1.31212e-09	4.50309e-08	putative actin [Emiliania huxleyi CCMP1516]	Hordeum vulgare subsp. vulgare mRNA for predicted protein, complete cds, clone: NIASHv1084E18	actin, other eukaryote	Actin, acrosomal process isoform OS=Limulus polyphemus OX=6850 PE=2 SV=1	--	--	--	--	YES	YES
Cluster-1820.0	-8.88166	9.6954e-08	2.29458e-06	-9.03873	1.06185e-08	3.03479e-07	--	--	--	--	--	--	--	--	YES	YES
Cluster-1962.0	-8.88166	9.6954e-08	2.29458e-06	-9.03873	1.06185e-08	3.03479e-07	hypothetical protein CBR_g30750 [Chara braunii]	--	--	Probable Bax inhibitor 1 OS=Paralichthys olivaceus OX=8255 GN=tmbim6 PE=2 SV=1	--	--	--	--	YES	YES
Cluster-2168.0	-8.88166	9.6954e-08	2.29458e-06	-9.03873	1.06185e-08	3.03479e-07	--	--	--	ATP synthase subunit e, mitochondrial OS=Homo sapiens OX=9606 GN=ATP5ME PE=1 SV=2	ATP synthase E chain	ATP synthesis coupled proton transport	proton transmembrane transporter activity	mitochondrial proton-transporting ATP synthase complex, coupling factor F(o)	YES	YES
Cluster-1834.0	-8.89796	8.84642e-08	2.11451e-06	-9.05503	9.68747e-09	2.80587e-07	hypothetical protein AXG93_2752s2200 [Marchantia polymorpha subsp. ruderalis]	--	translocon-associated protein subunit alpha	Translocon-associated protein subunit alpha OS=Mus musculus OX=10090 GN=Ssr1 PE=1 SV=1	Protein of unknown function (DUF2587)//Translocon-associated protein (TRAP), alpha subunit	regulation of proteasomal protein catabolic process	--	endoplasmic reticulum membrane	YES	YES
Cluster-1930.0	-8.89796	8.84642e-08	2.11451e-06	-9.05503	9.68747e-09	2.80587e-07	--	--	--	--	RFX1 transcription activation region	regulation of transcription, DNA-templated	DNA binding	nucleus	YES	YES
Cluster-2370.0	-8.89796	8.84642e-08	2.11451e-06	-9.05503	9.68747e-09	2.80587e-07	predicted protein [Hordeum vulgare subsp. vulgare]	--	--	Trypsin-1 OS=Astacus astacus OX=6715 PE=1 SV=1	Trypsin	proteolysis	serine-type endopeptidase activity	--	YES	YES
Cluster-1089.0	-8.91408	8.0792e-08	1.95057e-06	-9.07115	8.84655e-09	2.58618e-07	--	--	--	--	--	--	--	--	YES	YES
Cluster-15809.12985	-8.91408	8.0792e-08	1.95057e-06	-9.07115	8.84655e-09	2.58618e-07	--	--	--	--	--	--	--	--	YES	YES
Cluster-15809.12639	-8.93002	7.38519e-08	1.79523e-06	-9.08709	8.0862e-09	2.37799e-07	--	--	--	--	Ameloblastin precursor (Amelin)	odontogenesis//odontogenesis of dentin-containing tooth	structural constituent of tooth enamel	--	YES	YES
Cluster-2162.0	-8.93002	7.38519e-08	1.79523e-06	-9.08709	8.0862e-09	2.37799e-07	--	--	--	--	--	--	--	--	YES	YES
Cluster-2055.0	-8.93002	7.38519e-08	1.79523e-06	-9.08709	8.0862e-09	2.37799e-07	hypothetical protein EMIHUDRAFT_444048 [Emiliania huxleyi CCMP1516]	--	pyruvate dehydrogenase E1 component beta subunit	Pyruvate dehydrogenase E1 component subunit beta, mitochondrial OS=Caenorhabditis elegans OX=6239 GN=pdhb-1 PE=1 SV=2	--	--	--	--	YES	YES
Cluster-2330.0	-8.93002	7.38519e-08	1.79523e-06	-9.08709	8.0862e-09	2.37799e-07	hypothetical protein BBJ29_000041 [Phytophthora kernoviae]	Saccharomyces paradoxus strain UWOPS91-917.1 chromosome XII sequence	transaldolase	Probable transaldolase OS=Drosophila melanogaster OX=7227 GN=Taldo PE=2 SV=2	Transaldolase/Fructose-6-phosphate aldolase	carbohydrate metabolic process	--	--	YES	YES
Cluster-1928.0	-8.93002	7.38519e-08	1.79523e-06	-9.08709	8.0862e-09	2.37799e-07	Ferritin-1, chloroplastic [Dichanthelium oligosanthes]	--	--	Ferritin light chain OS=Oryctolagus cuniculus OX=9986 GN=FTL PE=2 SV=2	Voltage gated calcium channel subunit beta domain 4Aa N terminal//Ferritin-like domain	cellular iron ion homeostasis//calcium ion transport//calcium ion transmembrane transport	ferric iron binding//voltage-gated calcium channel activity	voltage-gated calcium channel complex	YES	YES
Cluster-1822.0	-8.94579	6.75678e-08	1.65872e-06	-9.10286	7.39799e-09	2.19807e-07	hypothetical protein AALP_AA4G224000 [Arabis alpina]	--	--	60S ribosomal protein L38 OS=Maconellicoccus hirsutus OX=177089 GN=RpL38 PE=3 SV=1	Ribosomal L38e protein family	ribosome biogenesis//translation	structural constituent of ribosome	ribosome	YES	YES
Cluster-2679.0	-8.96138	6.18722e-08	1.52896e-06	-9.11846	6.77445e-09	2.02852e-07	probable trehalase isoform X2 [Phoenix dactylifera]	--	alpha,alpha-trehalase	Trehalase OS=Apis mellifera OX=7460 PE=1 SV=1	Trehalase//LisH	trehalose metabolic process//starch metabolic process//sucrose metabolic process	alpha,alpha-trehalase activity//protein binding	--	YES	YES
Cluster-1562.0	-8.97681	5.6705e-08	1.40541e-06	-9.13389	6.20892e-09	1.86403e-07	--	--	--	Longitudinals lacking protein, isoforms H/M/V OS=Drosophila melanogaster OX=7227 GN=lola PE=1 SV=2	BTB/POZ domain	--	protein binding	--	YES	YES
Cluster-15809.3899	-8.97681	5.6705e-08	1.40541e-06	-9.13389	6.20892e-09	1.86403e-07	--	--	--	--	Insect cuticle protein	--	structural constituent of cuticle	--	YES	YES
Cluster-2190.0	-8.97681	5.6705e-08	1.40541e-06	-9.13389	6.20892e-09	1.86403e-07	--	--	--	Partner of Y14 and mago OS=Bombyx mori OX=7091 GN=Pym PE=2 SV=1	--	--	--	--	YES	YES
Cluster-665.0	-8.99208	5.2013e-08	1.30257e-06	-9.14915	5.69554e-09	1.72339e-07	predicted protein [Hordeum vulgare subsp. vulgare]	--	--	Larval cuticle protein A3A OS=Tenebrio molitor OX=7067 PE=1 SV=1	Insect cuticle protein	--	structural constituent of cuticle	--	YES	YES
Cluster-3562.1	-8.99208	5.2013e-08	1.30257e-06	-9.14915	5.69554e-09	1.72339e-07	--	--	--	--	--	--	--	--	YES	YES
Cluster-2066.0	-9.02214	4.38689e-08	1.12034e-06	-9.17921	4.80475e-09	1.47979e-07	vacuolar ATP synthase, partial [Coccomyxa subellipsoidea C-169]	--	V-type H+-transporting ATPase subunit F	V-type proton ATPase subunit F OS=Manduca sexta OX=7130 GN=VHA14 PE=2 SV=1	ATP synthase (F/14-kDa) subunit	ion transmembrane transport	--	--	YES	YES
Cluster-3401.0	-9.02214	4.38689e-08	1.12034e-06	-9.17921	4.80475e-09	1.47979e-07	heterogeneous nuclear ribonucleoprotein 1-like [Chenopodium quinoa]	--	RNA-binding protein Musashi	RNA-binding protein squid OS=Drosophila melanogaster OX=7227 GN=sqd PE=1 SV=3	RNA binding motif//RNA recognition motif//RNA recognition motif. (a.k.a. RRM, RBD, or RNP domain)	--	RNA binding//nucleic acid binding	--	YES	YES
Cluster-2052.0	-9.02214	4.38689e-08	1.12034e-06	-9.17921	4.80475e-09	1.47979e-07	--	--	--	Integral membrane protein 2B OS=Sus scrofa OX=9823 GN=ITM2B PE=2 SV=1	--	--	--	--	YES	YES
Cluster-2203.1	-9.05158	3.71176e-08	9.66296e-07	-9.20865	4.06653e-09	1.26941e-07	--	--	--	Larval cuticle protein A3A OS=Tenebrio molitor OX=7067 PE=1 SV=1	Insect cuticle protein	--	structural constituent of cuticle	--	YES	YES
Cluster-1806.2	-9.06608	3.41817e-08	8.97336e-07	-9.22315	3.74555e-09	1.17773e-07	predicted protein [Hordeum vulgare subsp. vulgare]	--	--	Receptor-type tyrosine-protein phosphatase N2 OS=Mus musculus OX=10090 GN=Ptprn2 PE=1 SV=2	Protein-tyrosine phosphatase//Dual specificity phosphatase, catalytic domain	dephosphorylation//protein dephosphorylation//tyrosine metabolic process	protein tyrosine/serine/threonine phosphatase activity//protein tyrosine phosphatase activity	--	YES	YES
Cluster-2704.0	-9.08044	3.15017e-08	8.3498e-07	-9.23751	3.45257e-09	1.09559e-07	hypothetical protein THAOC_09238 [Thalassiosira oceanica]	--	ubiquitin-conjugating enzyme E2 I	SUMO-conjugating enzyme UBC9-B OS=Danio rerio OX=7955 GN=ube2ib PE=1 SV=1	--	--	--	--	YES	YES
Cluster-2646.0	-9.08044	3.15017e-08	8.3498e-07	-9.23751	3.45257e-09	1.09559e-07	40S ribosomal protein S25-2 [Olea europaea var. sylvestris]	--	small subunit ribosomal protein S25e	40S ribosomal protein S25 OS=Drosophila melanogaster OX=7227 GN=RpS25 PE=1 SV=3	MarR family//Iron dependent repressor, N-terminal DNA binding domain	regulation of transcription, DNA-templated	DNA-binding transcription factor activity//DNA binding	transcription regulator complex	YES	YES
Cluster-1793.0	-9.08044	3.15017e-08	8.3498e-07	-9.23751	3.45257e-09	1.09559e-07	cytosolic porphobilinogen deaminase, partial [Euglenaria anabaena var. minor]	--	hydroxymethylbilane synthase	Porphobilinogen deaminase OS=Mus musculus OX=10090 GN=Hmbs PE=1 SV=2	Porphobilinogen deaminase, dipyromethane cofactor binding domain//Porphobilinogen deaminase, C-terminal domain	tetrapyrrole biosynthetic process//chlorophyll metabolic process	hydroxymethylbilane synthase activity	--	YES	YES
Cluster-711.0	-9.08044	3.15017e-08	8.3498e-07	-9.23751	3.45257e-09	1.09559e-07	V0/A0 complex, 116-kDa subunit of ATPase [Coccomyxa subellipsoidea C-169]	--	V-type H+-transporting ATPase subunit a	V-type proton ATPase 116 kDa subunit a isoform 1 OS=Bos taurus OX=9913 GN=ATP6V0A1 PE=2 SV=1	V-type ATPase 116kDa subunit family	proton transmembrane transport	proton transmembrane transporter activity	proton-transporting V-type ATPase, V0 domain	YES	YES
Cluster-15809.12925	-9.08044	3.15017e-08	8.3498e-07	-9.23751	3.45257e-09	1.09559e-07	predicted protein, partial [Hordeum vulgare subsp. vulgare]	Hordeum vulgare subsp. vulgare mRNA for predicted protein, partial cds, clone: NIASHv1056D07	--	Cuticle protein 19 OS=Locusta migratoria OX=7004 PE=1 SV=1	Insect cuticle protein//SOX transcription factor	regulation of transcription, DNA-templated	structural constituent of cuticle	--	YES	YES
Cluster-3127.0	-9.08044	3.15017e-08	8.3498e-07	-9.23751	3.45257e-09	1.09559e-07	gtp cyclohydrolase i [Plasmopara halstedii]	--	GTP cyclohydrolase I	GTP cyclohydrolase 1 OS=Drosophila melanogaster OX=7227 GN=Pu PE=1 SV=3	QueF-like protein	queuosine biosynthetic process	preQ1 synthase activity	--	YES	YES
Cluster-2143.0	-9.09465	2.90532e-08	7.79308e-07	-9.25172	3.18491e-09	1.0189e-07	Failed axon connections-like [Hondaea fermentalgiana]	--	--	Failed axon connections OS=Drosophila melanogaster OX=7227 GN=fax PE=1 SV=1	Outer mitochondrial membrane transport complex protein//Glutathione S-transferase, N-terminal domain//Glutathione S-transferase, N-terminal domain	--	protein binding	SAM complex	YES	YES
Cluster-2413.0	-9.09465	2.90532e-08	7.79308e-07	-9.25172	3.18491e-09	1.0189e-07	predicted protein [Chlamydomonas reinhardtii]	PREDICTED: Olea europaea var. sylvestris cytochrome b-c1 complex subunit Rieske-4, mitochondrial-like (LOC111401676), transcript variant X2, mRNA	ubiquinol-cytochrome c reductase iron-sulfur subunit	Cytochrome b-c1 complex subunit Rieske, mitochondrial OS=Saimiri sciureus OX=9521 GN=UQCRFS1 PE=3 SV=1	Ubiquinol cytochrome reductase transmembrane region//Rieske [2Fe-2S] domain	oxidation-reduction process//obsolete electron transport//oxidative phosphorylation	ubiquinol-cytochrome-c reductase activity//2 iron, 2 sulfur cluster binding//oxidoreductase activity	--	YES	YES
Cluster-1916.0	-9.10873	2.68145e-08	7.25051e-07	-9.2658	2.94019e-09	9.46038e-08	cytochrome c oxidase subunit 5b-1, mitochondrial [Nicotiana attenuata]	--	cytochrome c oxidase subunit 5b	Cytochrome c oxidase subunit 5B, mitochondrial OS=Bos taurus OX=9913 GN=COX5B PE=1 SV=2	Cytochrome c oxidase subunit Vb	mitochondrial electron transport, cytochrome c to oxygen	cytochrome-c oxidase activity	mitochondrial envelope//respiratory chain complex IV	YES	YES
Cluster-3062.0	-9.10873	2.68145e-08	7.25051e-07	-9.2658	2.94019e-09	9.46038e-08	--	--	--	--	DNA polymerase phi//Cobalamin biosynthesis protein CobT//Ryanodine Receptor TM 4-6//Subunit CCDC53 of WASH complex	regulation of transcription, DNA-templated//cobalamin biosynthetic process//calcium ion transport//cellular calcium ion homeostasis	transcription factor binding//ryanodine-sensitive calcium-release channel activity//DNA binding	intracellular//integral component of membrane//WASH complex//transcription regulator complex//nucleolus	YES	YES
Cluster-15809.3375	-9.10873	2.68145e-08	7.25051e-07	-9.2658	2.94019e-09	9.46038e-08	putative prohibitin [Emiliania huxleyi CCMP1516]	--	prohibitin 2	Prohibitin-2 OS=Bos taurus OX=9913 GN=PHB2 PE=2 SV=1	--	--	--	--	YES	YES
Cluster-2462.0	-9.12267	2.4766e-08	6.76194e-07	-9.27974	2.71625e-09	8.78898e-08	hypothetical protein Csa_015736 [Cucumis sativus]	--	F-type H+-transporting ATPase subunit O	ATP synthase subunit O, mitochondrial OS=Drosophila melanogaster OX=7227 GN=ATPsynO PE=2 SV=2	ATP synthase delta (OSCP) subunit	ATP synthesis coupled proton transport	proton-transporting ATP synthase activity, rotational mechanism	proton-transporting ATP synthase complex	YES	YES
Cluster-1102.0	-9.12267	2.4766e-08	6.76194e-07	-9.27974	2.71625e-09	8.78898e-08	triosephosphate isomerase, cytosolic isoform X1 [Carica papaya]	Hyphopichia pseudoburtonii isolate makgeolli chromosome 2, complete sequence	triosephosphate isomerase (TIM)	Triosephosphate isomerase OS=Bombyx mori OX=7091 GN=Tpi PE=1 SV=2	Triosephosphate isomerase	inositol metabolic process//glycerolipid metabolic process//gluconeogenesis//carbon utilization//fructose metabolic process//glycolytic process//mannose metabolic process	triose-phosphate isomerase activity	--	YES	YES
Cluster-4743.0	-9.15015	2.11708e-08	5.85651e-07	-9.30722	2.3232e-09	7.60269e-08	hypothetical protein LSAT_9X62000 [Lactuca sativa]	PREDICTED: Lactuca sativa uncharacterized LOC111896806 (LOC111896806), transcript variant X1, ncRNA	--	--	--	--	--	--	YES	YES
Cluster-2483.0	-9.15015	2.11708e-08	5.85651e-07	-9.30722	2.3232e-09	7.60269e-08	succinate-semialdehyde dehydrogenase [Chrysochromulina tobinii]	--	succinate-semialdehyde dehydrogenase, mitochondrial	Succinate-semialdehyde dehydrogenase, mitochondrial OS=Hylobates lar OX=9580 GN=ALDH5A1 PE=2 SV=1	Aldehyde dehydrogenase family	oxidation-reduction process	oxidoreductase activity	--	YES	YES
Cluster-1903.0	-9.16369	1.9594e-08	5.48812e-07	-9.32077	2.15079e-09	7.09226e-08	galactose-4-epimerase, UDP [Ectocarpus siliculosus]	--	UDP-glucose 4-epimerase	UDP-glucose 4-epimerase OS=Drosophila melanogaster OX=7227 GN=Gale PE=1 SV=1	UDP-glucose/GDP-mannose dehydrogenase family, NAD binding domain//3-beta hydroxysteroid dehydrogenase/isomerase family//NAD dependent epimerase/dehydratase family	androgen metabolic process//C21-steroid hormone metabolic process//estrogen metabolic process//oxidation-reduction process//steroid biosynthetic process	catalytic activity//obsolete coenzyme binding//oxidoreductase activity, acting on the CH-OH group of donors, NAD or NADP as acceptor//NAD binding//3-beta-hydroxy-delta5-steroid dehydrogenase activity	--	YES	YES
Cluster-2208.0	-9.16369	1.9594e-08	5.48812e-07	-9.32077	2.15079e-09	7.09226e-08	hypothetical protein GUITHDRAFT_99319 [Guillardia theta CCMP2712]	--	--	Excitatory amino acid transporter 1 OS=Ambystoma tigrinum OX=8305 GN=SLC1A3 PE=1 SV=1	Sodium:dicarboxylate symporter family	transport	symporter activity	integral component of membrane	YES	YES
Cluster-3167.0	-9.17711	1.81467e-08	5.1126e-07	-9.33419	1.99253e-09	6.61461e-08	--	--	--	Putative cuticle collagen 145 OS=Caenorhabditis elegans OX=6239 GN=col-145 PE=3 SV=2	Nematode cuticle collagen N-terminal domain	--	structural constituent of cuticle	--	YES	YES
Cluster-2724.0	-9.17711	1.81467e-08	5.1126e-07	-9.33419	1.99253e-09	6.61461e-08	--	--	--	Putative cuticle collagen 155 OS=Caenorhabditis elegans OX=6239 GN=col-155 PE=3 SV=3	Nematode cuticle collagen N-terminal domain	--	structural constituent of cuticle	--	YES	YES
Cluster-2967.0	-9.17711	1.81467e-08	5.1126e-07	-9.33419	1.99253e-09	6.61461e-08	Peroxinectin A [Gracilariopsis chorda]	--	eosinophil peroxidase	Peroxidase OS=Drosophila melanogaster OX=7227 GN=Pxd PE=2 SV=2	--	--	--	--	YES	YES
Cluster-658.0	-9.17711	1.81467e-08	5.1126e-07	-9.33419	1.99253e-09	6.61461e-08	NADH dehydrogenase subunit 1 [Emiliania huxleyi]	--	NADH-ubiquinone oxidoreductase chain 1	NADH-ubiquinone oxidoreductase chain 1 OS=Anopheles quadrimaculatus OX=7166 GN=ND1 PE=3 SV=1	NADH dehydrogenase	oxidation-reduction process	--	membrane	YES	YES
Cluster-2716.0	-9.17711	1.81467e-08	5.1126e-07	-9.33419	1.99253e-09	6.61461e-08	zinc finger BED domain-containing protein RICESLEEPER 2-like [Lactuca sativa]	--	--	--	--	--	--	--	YES	YES
Cluster-1618.0	-9.19041	1.68174e-08	4.79031e-07	-9.34748	1.84714e-09	6.19151e-08	PREDICTED: diacylglycerol kinase 2 [Nicotiana sylvestris]	--	diacylglycerol kinase (ATP)	Diacylglycerol kinase theta OS=Mus musculus OX=10090 GN=Dgkq PE=1 SV=1	Diacylglycerol kinase accessory domain	phospholipid catabolic process//protein kinase C-activating G protein-coupled receptor signaling pathway//glycerolipid metabolic process	diacylglycerol kinase activity	--	YES	YES
Cluster-1839.0	-9.19041	1.68174e-08	4.79031e-07	-9.34748	1.84714e-09	6.19151e-08	hypothetical protein AQUCO_03800026v1 [Aquilegia coerulea]	--	L-iditol 2-dehydrogenase	Sorbitol dehydrogenase OS=Mus musculus OX=10090 GN=Sord PE=1 SV=3	Zinc-binding dehydrogenase//Alcohol dehydrogenase GroES-like domain//D-isomer specific 2-hydroxyacid dehydrogenase, NAD binding domain	oxidation-reduction process	NAD binding	--	YES	YES
Cluster-3575.0	-9.20359	1.55955e-08	4.46879e-07	-9.36066	1.71349e-09	5.7659e-08	chitin [Chlorella sorokiniana]	--	--	Low-density lipoprotein receptor-related protein 2 OS=Homo sapiens OX=9606 GN=LRP2 PE=1 SV=3	Low-density lipoprotein receptor domain class A//Polysaccharide deacetylase	carbohydrate metabolic process//nitrogen compound metabolic process	protein binding//hydrolase activity, acting on carbon-nitrogen (but not peptide) bonds	--	YES	YES
Cluster-909.0	-9.20359	1.55955e-08	4.46879e-07	-9.36066	1.71349e-09	5.7659e-08	hypothetical protein GUITHDRAFT_93413, partial [Guillardia theta CCMP2712]	--	nucleoside-diphosphate kinase	Nucleoside diphosphate kinase OS=Drosophila melanogaster OX=7227 GN=awd PE=1 SV=3	--	--	--	--	YES	YES
Cluster-3045.1	-9.21664	1.44715e-08	4.16643e-07	-9.37371	1.59053e-09	5.40483e-08	--	--	--	--	--	--	--	--	YES	YES
Cluster-2636.0	-9.21664	1.44715e-08	4.16643e-07	-9.37371	1.59053e-09	5.40483e-08	--	--	--	Aminopeptidase N OS=Manduca sexta OX=7130 GN=APN2 PE=1 SV=2	--	--	--	--	YES	YES
Cluster-780.0	-9.22958	1.3437e-08	3.92053e-07	-9.38665	1.47733e-09	5.04499e-08	--	--	--	--	--	--	--	--	YES	YES
Cluster-2682.0	-9.25512	1.16057e-08	3.43094e-07	-9.41219	1.2769e-09	4.39531e-08	hypothetical protein VOLCADRAFT_86230 [Volvox carteri f. nagariensis]	--	--	--	Methyl-accepting chemotaxis protein (MCP) signalling domain//Peroxin 13, N-terminal region//Nucleopolyhedrovirus P10 protein	protein import into peroxisome matrix, docking//signal transduction	--	viral capsid//peroxisome//integral component of membrane//membrane	YES	YES
Cluster-3461.0	-9.26772	1.07956e-08	3.22552e-07	-9.42479	1.18821e-09	4.11875e-08	--	--	--	Calexcitin-2 OS=Caenorhabditis elegans OX=6239 GN=cex-2 PE=2 SV=3	Dockerin type I domain//Neuritin protein family//EF-hand domain pair//Secreted protein acidic and rich in cysteine Ca binding region//Cytoskeletal-regulatory complex EF hand//EF-hand domain//Inositol polyphosphate kinase//EF hand//EF hand	inositol phosphate biosynthetic process//polysaccharide catabolic process//carbohydrate metabolic process//nervous system development	protein binding//kinase activity//calcium ion binding//hydrolase activity, hydrolyzing O-glycosyl compounds	--	YES	YES
Cluster-3303.0	-9.26772	1.07956e-08	3.22552e-07	-9.42479	1.18821e-09	4.11875e-08	Ubiquitin-conjugating enzyme, active site-containing protein [Cynara cardunculus var. scolymus]	PREDICTED: Ipomoea nil ubiquitin-conjugating enzyme E2 28-like (LOC109185432), mRNA	ubiquitin-conjugating enzyme E2 D	Ubiquitin-conjugating enzyme E2-17 kDa OS=Drosophila melanogaster OX=7227 GN=eff PE=2 SV=1	RWD domain//UEV domain	protein transport//cellular protein modification process	protein binding	--	YES	YES
Cluster-1990.0	-9.29259	9.35742e-09	2.83364e-07	-9.44966	1.03069e-09	3.61265e-08	--	--	--	ATP synthase subunit d, mitochondrial OS=Drosophila melanogaster OX=7227 GN=ATPsynD PE=2 SV=2	ATP synthase D chain, mitochondrial (ATP5H)	ATP synthesis coupled proton transport	proton transmembrane transporter activity	mitochondrial proton-transporting ATP synthase complex, coupling factor F(o)	YES	YES
Cluster-1334.0	-9.30487	8.71932e-09	2.65959e-07	-9.46194	9.60775e-10	3.38132e-08	hypothetical protein CHLRE_02g143050v5 [Chlamydomonas reinhardtii]	--	large subunit ribosomal protein LP2	60S acidic ribosomal protein P2 OS=Cryptochiton stelleri OX=6655 PE=3 SV=1	--	--	--	--	YES	YES
Cluster-762.0	-9.30487	8.71932e-09	2.65959e-07	-9.46194	9.60775e-10	3.38132e-08	hypothetical protein GUITHDRAFT_90996 [Guillardia theta CCMP2712]	--	cysteine and glycine-rich protein	Muscle LIM protein Mlp84B OS=Drosophila melanogaster OX=7227 GN=Mlp84B PE=1 SV=1	--	--	--	--	YES	YES
Cluster-1739.0	-9.30487	8.71932e-09	2.65959e-07	-9.46194	9.60775e-10	3.38132e-08	beta-1 tubulin [Dendrobium catenatum]	Hordeum vulgare subsp. vulgare mRNA for predicted protein, complete cds, clone: NIASHv1115N04	tubulin beta	Tubulin beta chain OS=Trichuris trichiura OX=36087 PE=3 SV=1	Tubulin/FtsZ family, GTPase domain	--	GTPase activity	--	YES	YES
Cluster-3291.0	-9.31704	8.12928e-09	2.49777e-07	-9.47412	8.96109e-10	3.17967e-08	cysteine dioxygenase-like [Quercus suber]	--	cysteine dioxygenase	Cysteine dioxygenase type 1 OS=Danio rerio OX=7955 GN=cdo1 PE=2 SV=1	PCO_ADO//GHMP kinases N terminal domain//Cysteine dioxygenase type I	oxidation-reduction process	iron ion binding//oxidoreductase activity, acting on single donors with incorporation of molecular oxygen, incorporation of two atoms of oxygen//ATP binding	--	YES	YES
Cluster-884.0	-9.31704	8.12928e-09	2.49777e-07	-9.47412	8.96109e-10	3.17967e-08	--	--	--	--	--	--	--	--	YES	YES
Cluster-2433.0	-9.31704	8.12928e-09	2.49777e-07	-9.47412	8.96109e-10	3.17967e-08	--	--	--	--	--	--	--	--	YES	YES
Cluster-2599.0	-9.32912	7.58335e-09	2.34937e-07	-9.48619	8.36259e-10	2.98263e-08	cytochrome c oxidase subunit 6, mitochondrial-like [Quercus suber]	--	--	Cytochrome c oxidase subunit 5A, mitochondrial OS=Bos taurus OX=9913 GN=COX5A PE=1 SV=2	Cytochrome c oxidase subunit Va	mitochondrial electron transport, cytochrome c to oxygen	cytochrome-c oxidase activity	respiratory chain complex IV//mitochondrial inner membrane	YES	YES
Cluster-3183.0	-9.34109	7.07791e-09	2.20781e-07	-9.49816	7.80833e-10	2.80815e-08	hypothetical protein CHLNCDRAFT_36776 [Chlorella variabilis]	Saccharomycopsis fibuligera x Saccharomycopsis cf. fibuligera strain KJJ81 chromosome A1, complete sequence	V-type H+-transporting ATPase subunit D	V-type proton ATPase subunit D 1 OS=Drosophila melanogaster OX=7227 GN=Vha36-1 PE=2 SV=1	Endoplasmic reticulum protein ERp29, C-terminal domain//ATP synthase subunit D	transport	ATPase-coupled transmembrane transporter activity	endoplasmic reticulum	YES	YES
Cluster-3455.0	-9.34109	7.07791e-09	2.20781e-07	-9.49816	7.80833e-10	2.80815e-08	vacuolar proton ATPase [Klebsormidium nitens]	--	V-type H+-transporting ATPase subunit a	V-type proton ATPase 116 kDa subunit a isoform 1 OS=Homo sapiens OX=9606 GN=ATP6V0A1 PE=1 SV=3	V-type ATPase 116kDa subunit family	proton transmembrane transport	proton transmembrane transporter activity	proton-transporting V-type ATPase, V0 domain	YES	YES
Cluster-3467.0	-9.36474	6.17569e-09	1.94557e-07	-9.52181	6.81979e-10	2.48107e-08	--	--	--	Protein obstructor-E OS=Drosophila melanogaster OX=7227 GN=obst-E PE=2 SV=2	Chitin binding Peritrophin-A domain//Subunit CCDC53 of WASH complex//Androgen receptor	androgen receptor signaling pathway//signal transduction//regulation of transcription, DNA-templated	steroid binding//nuclear receptor activity//chitin binding//DNA binding	WASH complex//nucleus//extracellular region	YES	YES
Cluster-774.0	-9.37642	5.77318e-09	1.84122e-07	-9.53349	6.37797e-10	2.33015e-08	arginine/serine-rich splicing factor 6 [Ectocarpus siliculosus]	--	splicing factor, arginine/serine-rich 7	Serine-arginine protein 55 OS=Drosophila melanogaster OX=7227 GN=B52 PE=1 SV=4	RNA binding motif//RNA recognition motif. (a.k.a. RRM, RBD, or RNP domain)	--	RNA binding//nucleic acid binding	--	YES	YES
Cluster-3289.0	-9.38801	5.39966e-09	1.74195e-07	-9.54508	5.96784e-10	2.20363e-08	60S ribosomal protein L28-2 [Dendrobium catenatum]	--	large subunit ribosomal protein L28e	60S ribosomal protein L28 OS=Spodoptera frugiperda OX=7108 GN=RpL28 PE=2 SV=1	--	--	--	--	YES	YES
Cluster-2930.0	-9.42223	4.43117e-09	1.45609e-07	-9.5793	4.90372e-10	1.84023e-08	Cytochrome c [Arabidopsis thaliana]	--	cytochrome c	Cytochrome c OS=Oryctolagus cuniculus OX=9986 GN=CYCS PE=1 SV=2	Cytochrome c//Cytochrome C oxidase, cbb3-type, subunit III	obsolete electron transport	heme binding//electron transfer activity	--	YES	YES
Cluster-1571.0	-9.42223	4.43117e-09	1.45609e-07	-9.5793	4.90372e-10	1.84023e-08	hypothetical protein EMIHUDRAFT_447276, partial [Emiliania huxleyi CCMP1516]	--	--	Muscle-specific protein 20 OS=Drosophila melanogaster OX=7227 GN=Mp20 PE=2 SV=2	Calponin homology (CH) domain	--	protein binding	--	YES	YES
Cluster-2541.0	-9.43345	4.15264e-09	1.37262e-07	-9.59053	4.59746e-10	1.73283e-08	--	--	--	Putative ATP synthase subunit f, mitochondrial OS=Drosophila melanogaster OX=7227 GN=ATPsynF PE=3 SV=1	Mitochondrial F1-F0 ATP synthase subunit F of fungi	ATP synthesis coupled proton transport	--	mitochondrial proton-transporting ATP synthase complex, coupling factor F(o)	YES	YES
Cluster-15809.3814	-9.46662	3.42743e-09	1.1531e-07	-9.62369	3.79948e-10	1.45268e-08	hypothetical protein CQW23_33511 [Capsicum baccatum]	Galium aparine voucher Steele 1309 26S ribosomal RNA gene, partial sequence	--	Protein TAR1 OS=Saccharomyces cerevisiae (strain ATCC 204508 / S288c) OX=559292 GN=TAR1 PE=2 SV=1	--	--	--	--	YES	YES
Cluster-938.0	-9.47751	3.21798e-09	1.08941e-07	-9.63458	3.56883e-10	1.37057e-08	hypothetical protein GUITHDRAFT_156771 [Guillardia theta CCMP2712]	--	glutamate dehydrogenase (NAD(P)+)	Glutamate dehydrogenase, mitochondrial OS=Drosophila melanogaster OX=7227 GN=Gdh PE=1 SV=2	Glu/Leu/Phe/Val dehydrogenase, dimerisation domain//Glutamate/Leucine/Phenylalanine/Valine dehydrogenase	cellular amino acid metabolic process//oxidation-reduction process	oxidoreductase activity	--	YES	YES
Cluster-2241.0	-9.48832	3.02267e-09	1.02639e-07	-9.64539	3.35368e-10	1.29805e-08	peptidylprolyl isomerase, precursor [Micromonas commoda]	PREDICTED: Manihot esculenta peptidyl-prolyl cis-trans isomerase CYP19-4-like (LOC110613933), mRNA	--	Peptidyl-prolyl cis-trans isomerase B OS=Homo sapiens OX=9606 GN=PPIB PE=1 SV=2	Cyclophilin type peptidyl-prolyl cis-trans isomerase/CLD	protein peptidyl-prolyl isomerization	peptidyl-prolyl cis-trans isomerase activity	--	YES	YES
Cluster-2705.0	-9.49904	2.84048e-09	9.70416e-08	-9.65611	3.1529e-10	1.22721e-08	PREDICTED: V-type proton ATPase subunit C [Musa acuminata subsp. malaccensis]	--	V-type H+-transporting ATPase subunit C	V-type proton ATPase subunit C OS=Manduca sexta OX=7130 PE=2 SV=1	Baculovirus polyhedron envelope protein, PEP, C terminus//V-ATPase subunit C	proton transmembrane transport	proton transmembrane transporter activity//structural molecule activity	viral envelope//proton-transporting V-type ATPase, V1 domain//viral capsid	YES	YES
Cluster-3488.0	-9.50969	2.67043e-09	9.15114e-08	-9.66676	2.96543e-10	1.15816e-08	solute carrier family, facilitated glucose transporter [Thraustotheca clavata]	--	MFS transporter, SP family, solute carrier family 2 (facilitated glucose transporter), member 8	Glucose transporter type 1 OS=Drosophila melanogaster OX=7227 GN=Glut1 PE=2 SV=4	Major Facilitator Superfamily//Sugar (and other) transporter	transmembrane transport	transmembrane transporter activity	integral component of membrane	YES	YES
Cluster-1311.0	-9.50969	2.67043e-09	9.15114e-08	-9.66676	2.96543e-10	1.15816e-08	small subunit ribosomal protein S7e_1, cytoplasmic [Guillardia theta CCMP2712]	--	small subunit ribosomal protein S7e	40S ribosomal protein S7 OS=Spodoptera frugiperda OX=7108 GN=RpS7 PE=2 SV=1	Ribosomal protein S7e//PIF1-like helicase	translation//telomere maintenance//ribosome biogenesis//DNA repair	structural constituent of ribosome//DNA helicase activity	replication fork//ribosome	YES	YES
Cluster-2041.0	-9.50969	2.67043e-09	9.15114e-08	-9.66676	2.96543e-10	1.15816e-08	unknown [Lotus japonicus]	--	large subunit ribosomal protein L18Ae	60S ribosomal protein L18a OS=Spodoptera frugiperda OX=7108 GN=RpL18A PE=2 SV=1	Ribosomal proteins 50S-L18Ae/60S-L20/60S-L18A	translation//ribosome biogenesis	structural constituent of ribosome	ribosome	YES	YES
Cluster-15809.3707	-9.52026	2.51165e-09	8.67785e-08	-9.67733	2.79031e-10	1.09847e-08	predicted protein, partial [Hordeum vulgare subsp. vulgare]	--	--	--	Insect cuticle protein	--	structural constituent of cuticle	--	YES	YES
Cluster-2710.0	-9.52026	2.51165e-09	8.67785e-08	-9.67733	2.79031e-10	1.09847e-08	predicted protein [Hordeum vulgare subsp. vulgare]	Hordeum vulgare subsp. vulgare mRNA for predicted protein, complete cds, clone: NIASHv1109E12	--	Protein krasavietz OS=Drosophila melanogaster OX=7227 GN=kra PE=1 SV=1	eIF4-gamma/eIF5/eIF2-epsilon//Chitin binding Peritrophin-A domain	--	chitin binding//protein binding	extracellular region	YES	YES
Cluster-2403.0	-9.52026	2.51165e-09	8.67785e-08	-9.67733	2.79031e-10	1.09847e-08	hypothetical protein GUITHDRAFT_93413, partial [Guillardia theta CCMP2712]	PREDICTED: Eutrema salsugineum nucleoside diphosphate kinase 1 (LOC18994745), mRNA	nucleoside-diphosphate kinase	Nucleoside diphosphate kinase OS=Drosophila melanogaster OX=7227 GN=awd PE=1 SV=3	--	--	--	--	YES	YES
Cluster-2935.0	-9.53075	2.36331e-09	8.21604e-08	-9.68782	2.62664e-10	1.04116e-08	molecular chaperone DnaK [Galdieria sulphuraria]	Thaumatella adunca isolate PD1388 chloroplast, complete genome	heat shock 70kDa protein 1/8	Stress-70 protein, mitochondrial OS=Bos taurus OX=9913 GN=HSPA9 PE=2 SV=1	FGGY family of carbohydrate kinases, C-terminal domain	carbohydrate metabolic process	phosphotransferase activity, alcohol group as acceptor	--	YES	YES
Cluster-1979.0	-9.54117	2.22466e-09	7.77426e-08	-9.69824	2.4736e-10	9.86157e-09	hypothetical protein SDRG_10553 [Saprolegnia diclina VS20]	--	solute carrier family 36 (proton-coupled amino acid transporter)	Proton-coupled amino acid transporter-like protein CG1139 OS=Drosophila melanogaster OX=7227 GN=CG1139 PE=2 SV=1	--	--	--	--	YES	YES
Cluster-861.0	-9.54117	2.22466e-09	7.77426e-08	-9.69824	2.4736e-10	9.86157e-09	component of cytosolic 80S ribosome and 60S large subunit [Volvox carteri f. nagariensis]	--	large subunit ribosomal protein L36e	60S ribosomal protein L36 OS=Drosophila melanogaster OX=7227 GN=RpL36 PE=1 SV=1	Ribosomal protein L36e	ribosome biogenesis//translation	structural constituent of ribosome	ribosome	YES	YES
Cluster-3190.0	-9.54117	2.22466e-09	7.77426e-08	-9.69824	2.4736e-10	9.86157e-09	--	--	--	--	Occlusion-derived virus envelope protein ODV-E18//KH domain	--	RNA binding	viral envelope	YES	YES
Cluster-15809.12737	-9.55151	2.09501e-09	7.37491e-08	-9.70858	2.33044e-10	9.34478e-09	60S ribosomal protein L37 [Aphanomyces astaci]	--	large subunit ribosomal protein L37e	Probable 60S ribosomal protein L37-A OS=Drosophila melanogaster OX=7227 GN=RpL37a PE=1 SV=1	Hydrogenase/urease nickel incorporation, metallochaperone, hypA//Ribosomal protein L37e//zinc RING finger of MSL2//Zinc finger, C3HC4 type (RING finger)	ribosome biogenesis//protein maturation//translation	nickel cation binding//metal ion binding//ubiquitin protein ligase activity//structural constituent of ribosome	ribosome	YES	YES
Cluster-2763.0	-9.55151	2.09501e-09	7.37491e-08	-9.70858	2.33044e-10	9.34478e-09	peroxiredoxin [Saprolegnia diclina VS20]	Dermonema virens chloroplast, complete genome, isolate J.0258	peroxiredoxin (alkyl hydroperoxide reductase subunit C)	Peroxiredoxin 1 OS=Drosophila melanogaster OX=7227 GN=Jafrac1 PE=1 SV=1	C-terminal domain of 1-Cys peroxiredoxin//Redoxin//AhpC/TSA family	oxidation-reduction process	peroxiredoxin activity//antioxidant activity//oxidoreductase activity	--	YES	YES
Cluster-15809.12927	-9.55151	2.09501e-09	7.37491e-08	-9.70858	2.33044e-10	9.34478e-09	--	--	--	--	S-type Pyocin	pathogenesis	--	--	YES	YES
Cluster-2220.0	-9.5821	1.7539e-09	6.29961e-08	-9.73917	1.9535e-10	7.97218e-09	Glutathione S-transferase S1 [Gracilariopsis chorda]	--	prostaglandin-H2 D-isomerase / glutathione transferase	Glutathione S-transferase OS=Blattella germanica OX=6973 PE=1 SV=3	Glutathione S-transferase, N-terminal domain//Glutathione S-transferase, N-terminal domain//Glutathione S-transferase, N-terminal domain	--	protein binding	--	YES	YES
Cluster-2591.0	-9.59215	1.65433e-09	5.96749e-08	-9.74922	1.84338e-10	7.56749e-09	malate dehydrogenase [Symphyocladia latiuscula]	--	malate dehydrogenase	Malate dehydrogenase, cytoplasmic OS=Gallus gallus OX=9031 GN=MDH1 PE=2 SV=1	lactate/malate dehydrogenase, alpha/beta C-terminal domain//CENP-B N-terminal DNA-binding domain//lactate/malate dehydrogenase, NAD binding domain	oxidation-reduction process	oxidoreductase activity//DNA binding//oxidoreductase activity, acting on the CH-OH group of donors, NAD or NADP as acceptor	--	YES	YES
Cluster-2636.1	-9.59215	1.65433e-09	5.96749e-08	-9.74922	1.84338e-10	7.56749e-09	aminopeptidase M1-like [Chenopodium quinoa]	--	puromycin-sensitive aminopeptidase	Aminopeptidase N OS=Plutella xylostella OX=51655 GN=APN1 PE=1 SV=1	Peptidase family M1 domain	--	metallopeptidase activity//zinc ion binding	--	YES	YES
Cluster-2604.0	-9.61205	1.47352e-09	5.41415e-08	-9.76912	1.64329e-10	6.84374e-09	V-type proton ATPase subunit d [Gracilariopsis chorda]	--	V-type H+-transporting ATPase subunit d	V-type proton ATPase subunit d OS=Manduca sexta OX=7130 PE=2 SV=1	--	--	--	--	YES	YES
Cluster-1986.0	-9.6219	1.39146e-09	5.14641e-08	-9.77897	1.55242e-10	6.49664e-09	unknown [Zea mays]	--	--	Membrane-bound alkaline phosphatase OS=Bombyx mori OX=7091 GN=Alp-m PE=1 SV=4	Metalloenzyme superfamily//Alkaline phosphatase	--	phosphatase activity//catalytic activity//metal ion binding	--	YES	YES
Cluster-15809.12855	-9.6219	1.39146e-09	5.14641e-08	-9.77897	1.55242e-10	6.49664e-09	--	--	--	Cuticle collagen 40 OS=Caenorhabditis elegans OX=6239 GN=col-40 PE=3 SV=3	Oleosin//Nematode cuticle collagen N-terminal domain	--	structural constituent of cuticle	monolayer-surrounded lipid storage body//integral component of membrane	YES	YES
Cluster-2282.0	-9.6219	1.39146e-09	5.14641e-08	-9.77897	1.55242e-10	6.49664e-09	chitinase [Micractinium conductrix]	--	--	Protein obstructor-E OS=Drosophila melanogaster OX=7227 GN=obst-E PE=2 SV=2	Chitin binding Peritrophin-A domain	--	chitin binding	extracellular region	YES	YES
Cluster-2380.0	-9.63168	1.31446e-09	4.88852e-08	-9.78875	1.46712e-10	6.16207e-09	hypothetical protein COCSUDRAFT_58181 [Coccomyxa subellipsoidea C-169]	--	fatty acid synthase, animal type	Fatty acid synthase OS=Rattus norvegicus OX=10116 GN=Fasn PE=1 SV=3	Zinc-binding dehydrogenase	oxidation-reduction process	--	--	YES	YES
Cluster-1340.0	-9.63168	1.31446e-09	4.88852e-08	-9.78875	1.46712e-10	6.16207e-09	predicted protein [Hordeum vulgare subsp. vulgare]	--	large subunit ribosomal protein L24e	60S ribosomal protein L24 OS=Spodoptera frugiperda OX=7108 GN=RpL24 PE=2 SV=1	--	--	--	--	YES	YES
Cluster-2842.0	-9.63168	1.31446e-09	4.88852e-08	-9.78875	1.46712e-10	6.16207e-09	unnamed protein product [Coffea canephora]	--	large subunit ribosomal protein L44e	60S ribosomal protein L44 OS=Ochlerotatus triseriatus OX=7162 GN=RpL44 PE=3 SV=3	Ribosomal protein L44	ribosome biogenesis//translation	structural constituent of ribosome	ribosome	YES	YES
Cluster-3548.0	-9.67015	1.05056e-09	4.02292e-08	-9.82723	1.1745e-10	5.03096e-09	protein-tyrosine phosphatase [Fistulifera solaris]	--	protein tyrosine phosphatase type IVA	Protein tyrosine phosphatase type IVA 1 OS=Rattus norvegicus OX=10116 GN=Ptp4a1 PE=1 SV=1	Protein-tyrosine phosphatase//Dual specificity phosphatase, catalytic domain	dephosphorylation//protein dephosphorylation//tyrosine metabolic process	protein tyrosine/serine/threonine phosphatase activity//protein tyrosine phosphatase activity	--	YES	YES
Cluster-1389.0	-9.67961	9.942e-10	3.82893e-08	-9.83669	1.11194e-10	4.79272e-09	--	--	--	--	--	--	--	--	YES	YES
Cluster-3307.0	-9.68901	9.41188e-10	3.64146e-08	-9.84608	1.05307e-10	4.56749e-09	unknown [Lotus japonicus]	--	--	Muscle LIM protein Mlp84B OS=Drosophila melanogaster OX=7227 GN=Mlp84B PE=1 SV=1	--	--	--	--	YES	YES
Cluster-2388.0	-9.70763	8.44351e-10	3.30488e-08	-9.8647	9.45472e-11	4.14244e-09	--	--	--	ATP synthase subunit b, mitochondrial OS=Drosophila melanogaster OX=7227 GN=ATPsynB PE=2 SV=2	Mitochondrial ATP synthase B chain precursor (ATP-synt_B)	ATP synthesis coupled proton transport	proton transmembrane transporter activity	mitochondrial proton-transporting ATP synthase complex, coupling factor F(o)	YES	YES
Cluster-3049.0	-9.71685	8.00135e-10	3.15387e-08	-9.87392	8.96314e-11	3.93705e-09	calcium-translocating P-type ATPase, PMCA-type [Aphanomyces astaci]	--	Ca2+-transporting ATPase	Plasma membrane calcium-transporting ATPase 3 OS=Homo sapiens OX=9606 GN=ATP2B3 PE=1 SV=3	Putative mitochondrial precursor protein	mitochondrial calcium ion homeostasis//calcium import into the mitochondrion	--	uniplex complex	YES	YES
Cluster-1411.0	-9.71685	8.00135e-10	3.15387e-08	-9.87392	8.96314e-11	3.93705e-09	predicted protein [Hordeum vulgare subsp. vulgare]	--	F-type H+-transporting ATPase subunit gamma	ATP synthase subunit gamma, mitochondrial OS=Drosophila melanogaster OX=7227 GN=ATPsyngamma PE=2 SV=2	ATP synthase//Luteovirus coat protein	ATP synthesis coupled proton transport	structural molecule activity//proton-transporting ATP synthase activity, rotational mechanism	proton-transporting ATP synthase complex//proton-transporting ATP synthase complex, catalytic core F(1)//viral capsid	YES	YES
Cluster-2134.0	-9.71685	8.00135e-10	3.15387e-08	-9.87392	8.96314e-11	3.93705e-09	--	--	--	Troponin I OS=Drosophila melanogaster OX=7227 GN=wupA PE=2 SV=3	Troponin	--	--	troponin complex	YES	YES
[truncated: 116 more rows]
